# Supplementary material for: Ethyl 2-methyl-6-(propan-2-yl­amino)-4-sulfanyl­idene-3H,11H-pyrimido[1,6-c]quinazoline-1-carboxyl­ate
Source: Acta Crystallogr Sect E Struct Rep Online. 2012 May 19;68(Pt 6):o1821. doi: 10.1107/S1600536812019952 (PMC3379395; doi:10.1107/S1600536812019952)
Supplement: Supplementary file 1 [file e-68-o1821-sup1.cif]

##############################################################################
#                                                                            #
# This CIF contains the data in a paper accepted for publication in          #
# Acta Crystallographica Section E. It conforms to the requirements of       #
# Notes for Authors for Acta Crystallographica Section E, and has been       #
# peer reviewed under the auspices of the IUCr Commission on Journals.       #
#                                                                            #
# Full details of the Crystallographic Information File format               #
# are given in the paper "The Crystallographic Information File (CIF):       #
# a New Standard Archive File for Crystallography" by S. R. Hall, F. H.      #
# Allen and I. D. Brown [Acta Cryst. (1991), A47, 655-685].                  #
#                                                                            #
# The current version of the core CIF dictionary is obtainable from          #
# ftp://ftp.iucr.org/pub/cif_core.dic.                                       #
#                                                                            #
# Software is freely available for graphical display of the structure(s)     #
# in this CIF. For information consult the CIF software page                 #
# http://www.iucr.org/resources/cif/software.                                #
#                                                                            #
# This file may be used for bona fide research purposes within the           #
# scientific community so long as proper attribution is given to the journal # 
# article from which it was obtained.                                        #
#                                                                            #
##############################################################################
data_global
_audit_creation_method     SHELXL-97
_journal_date_recd_electronic     2012-03-27
_journal_date_accepted     2012-05-03
_journal_name_full     'Acta Crystallographica, Section E'
_journal_year     2012
_journal_volume     68
_journal_issue      6
_journal_page_first     o1821
_journal_page_last     o1821
_journal_paper_category     QO
_journal_paper_doi     10.1107/S1600536812019952
_journal_coeditor_code     HB6711
_publ_contact_author_name     'Prof. Wang Hong-Mei'
_publ_contact_author_address
; Institute of Medicinal Chemistry,
  Hubei University of Medicine,
  Shi Yan 442000, People's Republic of China
;
_publ_contact_author_email     meirwang@126.com
_publ_contact_author_fax     '86 719 8875328'
_publ_contact_author_phone     '86 719 8875301'
_publ_section_title
;\
Ethyl
2-methyl-6-(propan-2-ylamino)-4-sulfanylidene-3<i>H</i>,11<i>H</i>-\
pyrimido[1,6-<i>c</i>]quinazoline-1-carboxylate
;
loop_
    _publ_author_name
    _publ_author_footnote
    _publ_author_address
    'Li, Hong-Xia' .
;
College of Science, Naval University of Engineering,
Wuhan 430033, People's Republic of China
;
    'Song, Yu-Su' .
;
College of Science, Naval University of Engineering,
Wuhan 430033, People's Republic of China
;
    'Qu, Yong-nian' .
;
Institute of Medicinal Chemistry,
Hubei University of Medicine,
Shi Yan 442000, People's Republic of China
;
    'Lu, Jiang-Bing' .
;
Institute of Medicinal Chemistry,
Hubei University of Medicine,
Shi Yan 442000, People's Republic of China
;
    'Wang, Hong-Mei' .
;
Institute of Medicinal Chemistry,
Hubei University of Medicine,
Shi Yan 442000, People's Republic of China
;
data_I
_chemical_name_systematic
;
Ethyl 2-methyl-6-(propan-2-ylamino)-4-sulfanylidene-3<i>H</i>,11<i>H</i>-
pyrimido[1,6-<i>c</i>]quinazoline-1-carboxylate
;
_chemical_name_common     ?
_chemical_formula_moiety     'C18 H22 N4 O2 S'
_chemical_formula_sum     'C18 H22 N4 O2 S'
_chemical_formula_iupac     'C18 H22 N4 O2 S'
_chemical_formula_weight     358.46
_chemical_melting_point     ?
_symmetry_cell_setting     monoclinic
_symmetry_space_group_name_H-M     'P 21/n'
_symmetry_space_group_name_Hall     '-P 2yn'
loop_
    _symmetry_equiv_pos_as_xyz
    'x, y, z'
    '-x+1/2, y+1/2, -z+1/2'
    '-x, -y, -z'
    'x-1/2, -y-1/2, z-1/2'
_cell_length_a     9.4128(3)
_cell_length_b     10.5636(5)
_cell_length_c     19.2052(6)
_cell_angle_alpha     90.00
_cell_angle_beta     102.3470(10)
_cell_angle_gamma     90.00
_cell_volume     1865.46(12)
_cell_formula_units_Z     4
_cell_measurement_reflns_used     4329
_cell_measurement_theta_min     2.21
_cell_measurement_theta_max     27.73
_cell_measurement_temperature     298(2)
_exptl_crystal_description     block
_exptl_crystal_colour     colorless
_exptl_crystal_size_max     0.30
_exptl_crystal_size_mid     0.20
_exptl_crystal_size_min     0.20
_exptl_crystal_density_diffrn     1.288
_exptl_crystal_density_meas     ?
_exptl_crystal_density_method     'not measured'
_exptl_crystal_F_000     760.0
_exptl_absorpt_coefficient_mu     0.192
_exptl_absorpt_correction_type     multi-scan
_exptl_absorpt_process_details     '(SADABS; Sheldrick, 1996)'
_exptl_absorpt_correction_T_min     0.955
_exptl_absorpt_correction_T_max     0.962
_exptl_special_details     ?
_diffrn_ambient_temperature     298(2)
_diffrn_radiation_type     MoK\a
_diffrn_radiation_wavelength     0.71073
_diffrn_radiation_source     'fine-focus sealed tube'
_diffrn_radiation_monochromator     graphite
_diffrn_measurement_device_type     'Bruker SMART CCD'
_diffrn_measurement_method     '\f and \w scans'
_diffrn_detector_area_resol_mean     ?
_diffrn_reflns_number     12093
_diffrn_reflns_av_R_equivalents     0.0759
_diffrn_reflns_av_sigmaI/netI     0.0550
_diffrn_reflns_theta_min     2.17
_diffrn_reflns_theta_max     26.50
_diffrn_reflns_theta_full     26.50
_diffrn_measured_fraction_theta_max     0.997
_diffrn_measured_fraction_theta_full     0.997
_diffrn_reflns_limit_h_min     -11
_diffrn_reflns_limit_h_max     11
_diffrn_reflns_limit_k_min     -13
_diffrn_reflns_limit_k_max     10
_diffrn_reflns_limit_l_min     -24
_diffrn_reflns_limit_l_max     24
_diffrn_standards_number     0
_diffrn_standards_interval_count     0
_diffrn_standards_interval_time     ?
_diffrn_standards_decay_%     0
_refine_special_details
;
 Refinement of F^2^ against ALL reflections.  The weighted R-factor wR and
 goodness of fit S are based on F^2^, conventional R-factors R are based
 on F, with F set to zero for negative F^2^. The threshold expression of
 F^2^ > 2sigma(F^2^) is used only for calculating R-factors(gt) etc. and is
 not relevant to the choice of reflections for refinement.  R-factors based
 on F^2^ are statistically about twice as large as those based on F, and R-
 factors based on ALL data will be even larger.
;
_reflns_number_total     3857
_reflns_number_gt     3014
_reflns_threshold_expression     I>2\s(I)
_refine_ls_structure_factor_coef     Fsqd
_refine_ls_matrix_type     full
_refine_ls_R_factor_all     0.0624
_refine_ls_R_factor_gt     0.0497
_refine_ls_wR_factor_gt     0.1315
_refine_ls_wR_factor_ref     0.1393
_refine_ls_goodness_of_fit_ref     1.034
_refine_ls_restrained_S_all     1.034
_refine_ls_number_reflns     3857
_refine_ls_number_parameters     236
_refine_ls_number_restraints     2
_refine_ls_hydrogen_treatment     mixed
_refine_ls_weighting_scheme     calc
_refine_ls_weighting_details
         'calc w=1/[\s^2^(Fo^2^)+(0.0772P)^2^+0.1069P] where P=(Fo^2^+2Fc^2^)/3'
_atom_sites_solution_hydrogens     geom
_atom_sites_solution_primary     direct
_atom_sites_solution_secondary     difmap
_refine_ls_shift/su_max     0.025
_refine_ls_shift/su_mean     0.001
_refine_diff_density_max     0.337
_refine_diff_density_min     -0.269
_refine_ls_extinction_method     none
_refine_ls_extinction_coef     ?
loop_
    _atom_type_symbol
    _atom_type_description
    _atom_type_scat_dispersion_real
    _atom_type_scat_dispersion_imag
    _atom_type_scat_source
    'C' 'C' 0.0033 0.0016
                         'International Tables Vol C Tables 4.2.6.8 and 6.1.1.4'
    'H' 'H' 0.0000 0.0000
                         'International Tables Vol C Tables 4.2.6.8 and 6.1.1.4'
    'N' 'N' 0.0061 0.0033
                         'International Tables Vol C Tables 4.2.6.8 and 6.1.1.4'
    'O' 'O' 0.0106 0.0060
                         'International Tables Vol C Tables 4.2.6.8 and 6.1.1.4'
    'S' 'S' 0.1246 0.1234
                         'International Tables Vol C Tables 4.2.6.8 and 6.1.1.4'
_computing_data_collection     'SMART (Bruker, 2001)'
_computing_cell_refinement     'SAINT (Bruker, 2001)'
_computing_data_reduction     'SAINT (Bruker, 2001)'
_computing_structure_solution     'SHELXS97 (Sheldrick, 2008)'
_computing_structure_refinement     'SHELXL97 (Sheldrick, 2008)'
_computing_molecular_graphics     'PLATON (Spek, 2009)'
_computing_publication_material     'SHELXTL (Sheldrick, 2008)'
loop_
    _atom_site_type_symbol
    _atom_site_label
    _atom_site_fract_x
    _atom_site_fract_y
    _atom_site_fract_z
    _atom_site_U_iso_or_equiv
    _atom_site_adp_type
    _atom_site_calc_flag
    _atom_site_refinement_flags
    _atom_site_occupancy
    _atom_site_symmetry_multiplicity
    _atom_site_disorder_assembly
    _atom_site_disorder_group
    C C1 0.09011(18) 0.72990(17) 0.84262(9) 0.0364(4) Uani d . 1 1 . .
    C C2 0.0719(2) 0.67844(18) 0.77505(10) 0.0462(5) Uani d . 1 1 . .
    H H2 0.0294 0.5991 0.7656 0.055 Uiso calc R 1 1 . .
    C C3 0.1170(3) 0.7450(2) 0.72128(10) 0.0570(6) Uani d . 1 1 . .
    H H3 0.1042 0.7107 0.6758 0.068 Uiso calc R 1 1 . .
    C C4 0.1809(3) 0.8623(2) 0.73568(11) 0.0558(6) Uani d . 1 1 . .
    H H4 0.2120 0.9067 0.6998 0.067 Uiso calc R 1 1 . .
    C C5 0.1991(2) 0.91431(19) 0.80297(10) 0.0494(5) Uani d . 1 1 . .
    H H5 0.2422 0.9935 0.8120 0.059 Uiso calc R 1 1 . .
    C C6 0.1535(2) 0.84940(17) 0.85729(9) 0.0380(4) Uani d . 1 1 . .
    C C7 0.17531(19) 0.83292(16) 0.97816(9) 0.0348(4) Uani d . 1 1 . .
    C C8 0.04635(19) 0.66650(16) 0.90571(9) 0.0345(4) Uani d . 1 1 . .
    H H8 -0.0437 0.7061 0.9126 0.041 Uiso calc R 1 1 . .
    C C9 0.2171(2) 1.00033(18) 1.06939(10) 0.0466(5) Uani d . 1 1 . .
    H H9 0.1470 1.0559 1.0387 0.056 Uiso calc R 1 1 . .
    C C10 0.1933(3) 1.0103(2) 1.14433(12) 0.0612(6) Uani d . 1 1 . .
    H H10A 0.0963 0.9833 1.1453 0.092 Uiso calc R 1 1 . .
    H H10B 0.2063 1.0965 1.1601 0.092 Uiso calc R 1 1 . .
    H H10C 0.2621 0.9573 1.1753 0.092 Uiso calc R 1 1 . .
    C C11 0.3679(3) 1.0396(2) 1.06328(15) 0.0795(8) Uani d . 1 1 . .
    H H11A 0.4385 0.9897 1.0953 0.119 Uiso calc R 1 1 . .
    H H11B 0.3823 1.1275 1.0754 0.119 Uiso calc R 1 1 . .
    H H11C 0.3791 1.0265 1.0153 0.119 Uiso calc R 1 1 . .
    C C12 0.28831(19) 0.62791(16) 0.97962(9) 0.0343(4) Uani d . 1 1 . .
    C C13 0.13802(19) 0.44969(16) 0.92654(9) 0.0363(4) Uani d . 1 1 . .
    C C14 0.02360(19) 0.52521(16) 0.90196(9) 0.0355(4) Uani d . 1 1 . .
    C C15 0.1435(2) 0.30767(17) 0.92606(12) 0.0502(5) Uani d . 1 1 . .
    H H15A 0.1103 0.2753 0.9665 0.075 Uiso calc R 1 1 . .
    H H15B 0.2417 0.2804 0.9284 0.075 Uiso calc R 1 1 . .
    H H15C 0.0821 0.2765 0.8830 0.075 Uiso calc R 1 1 . .
    C C16 -0.1233(2) 0.47530(18) 0.87161(9) 0.0404(4) Uani d . 1 1 . .
    C C17 -0.3692(2) 0.5353(2) 0.82596(12) 0.0552(5) Uani d . 1 1 . .
    H H17A -0.4100 0.4905 0.8612 0.066 Uiso calc R 1 1 . .
    H H17B -0.3745 0.4806 0.7849 0.066 Uiso calc R 1 1 . .
    C C18 -0.4504(3) 0.6539(3) 0.8048(2) 0.0979(11) Uani d . 1 1 . .
    H H18A -0.4431 0.7077 0.8457 0.147 Uiso calc R 1 1 . .
    H H18B -0.5508 0.6345 0.7856 0.147 Uiso calc R 1 1 . .
    H H18C -0.4101 0.6966 0.7693 0.147 Uiso calc R 1 1 . .
    S S1 0.44958(5) 0.68615(5) 1.01900(3) 0.04898(19) Uani d . 1 1 . .
    N N1 0.16807(17) 0.90727(14) 0.92474(8) 0.0399(4) Uani d . 1 1 . .
    N N2 0.18611(17) 0.86974(14) 1.04561(8) 0.0387(4) Uani d D 1 1 . .
    H H2A 0.191(2) 0.8115(14) 1.0774(8) 0.046 Uiso d D 1 1 . .
    N N3 0.16359(15) 0.69732(13) 0.96840(7) 0.0326(3) Uani d . 1 1 . .
    N N4 0.27056(16) 0.50620(14) 0.95704(8) 0.0393(4) Uani d D 1 1 . .
    H H4A 0.3503(15) 0.4619(16) 0.9646(10) 0.047 Uiso d D 1 1 . .
    O O1 -0.21898(14) 0.57011(13) 0.85569(8) 0.0525(4) Uani d . 1 1 . .
    O O2 -0.15658(16) 0.36556(14) 0.86187(8) 0.0569(4) Uani d . 1 1 . .
loop_
    _atom_site_aniso_label
    _atom_site_aniso_U_11
    _atom_site_aniso_U_22
    _atom_site_aniso_U_33
    _atom_site_aniso_U_12
    _atom_site_aniso_U_13
    _atom_site_aniso_U_23
    C1 0.0333(9) 0.0385(10) 0.0363(9) 0.0059(8) 0.0045(7) 0.0066(7)
    C2 0.0516(12) 0.0455(11) 0.0392(10) 0.0030(9) 0.0045(9) 0.0016(8)
    C3 0.0744(15) 0.0612(14) 0.0352(10) 0.0142(12) 0.0113(10) 0.0055(9)
    C4 0.0695(15) 0.0559(13) 0.0460(11) 0.0109(11) 0.0215(10) 0.0180(10)
    C5 0.0567(13) 0.0425(11) 0.0509(11) 0.0035(9) 0.0163(10) 0.0131(9)
    C6 0.0387(10) 0.0348(10) 0.0401(9) 0.0068(8) 0.0077(8) 0.0051(7)
    C7 0.0306(9) 0.0329(9) 0.0409(9) 0.0019(7) 0.0077(7) -0.0004(7)
    C8 0.0298(8) 0.0366(10) 0.0357(8) 0.0006(7) 0.0041(7) 0.0004(7)
    C9 0.0554(12) 0.0361(10) 0.0481(11) 0.0040(9) 0.0107(9) -0.0051(8)
    C10 0.0690(15) 0.0603(14) 0.0544(12) 0.0072(12) 0.0140(11) -0.0168(10)
    C11 0.0865(19) 0.0674(17) 0.0933(19) -0.0312(14) 0.0387(16) -0.0277(14)
    C12 0.0369(9) 0.0324(9) 0.0338(8) 0.0020(7) 0.0077(7) 0.0034(7)
    C13 0.0379(10) 0.0346(9) 0.0379(9) -0.0025(7) 0.0113(7) 0.0015(7)
    C14 0.0362(9) 0.0358(10) 0.0348(9) -0.0028(7) 0.0085(7) 0.0006(7)
    C15 0.0483(12) 0.0375(11) 0.0662(13) -0.0022(9) 0.0150(10) 0.0009(9)
    C16 0.0414(10) 0.0440(11) 0.0356(9) -0.0047(9) 0.0074(8) 0.0039(8)
    C17 0.0373(11) 0.0642(14) 0.0587(12) -0.0093(10) -0.0021(9) -0.0010(10)
    C18 0.0541(16) 0.0719(18) 0.148(3) 0.0067(13) -0.0231(17) -0.0301(18)
    S1 0.0332(3) 0.0401(3) 0.0684(4) 0.00183(19) -0.0007(2) -0.0082(2)
    N1 0.0450(9) 0.0325(8) 0.0420(8) 0.0024(7) 0.0088(7) 0.0039(6)
    N2 0.0451(9) 0.0327(8) 0.0389(8) 0.0017(7) 0.0104(7) -0.0004(6)
    N3 0.0310(7) 0.0323(8) 0.0335(7) 0.0012(6) 0.0043(6) 0.0010(6)
    N4 0.0338(8) 0.0320(8) 0.0507(9) 0.0033(6) 0.0057(7) 0.0006(7)
    O1 0.0345(7) 0.0504(9) 0.0675(9) -0.0043(6) -0.0002(6) -0.0017(7)
    O2 0.0522(9) 0.0447(9) 0.0673(9) -0.0126(7) -0.0016(7) 0.0034(7)
_geom_special_details
;
 All esds (except the esd in the dihedral angle between two l.s. planes)
 are estimated using the full covariance matrix.  The cell esds are taken
 into account individually in the estimation of esds in distances, angles
 and torsion angles; correlations between esds in cell parameters are only
 used when they are defined by crystal symmetry.  An approximate (isotropic)
 treatment of cell esds is used for estimating esds involving l.s. planes.
;
loop_
    _geom_bond_atom_site_label_1
    _geom_bond_atom_site_label_2
    _geom_bond_site_symmetry_2
    _geom_bond_distance
    _geom_bond_publ_flag
    C1 C2 . 1.384(2) ?
    C1 C6 . 1.399(3) ?
    C1 C8 . 1.516(2) ?
    C2 C3 . 1.389(3) ?
    C2 H2 . 0.9300 ?
    C3 C4 . 1.380(3) ?
    C3 H3 . 0.9300 ?
    C4 C5 . 1.381(3) ?
    C4 H4 . 0.9300 ?
    C5 C6 . 1.390(3) ?
    C5 H5 . 0.9300 ?
    C6 N1 . 1.412(2) ?
    C7 N1 . 1.282(2) ?
    C7 N2 . 1.335(2) ?
    C7 N3 . 1.446(2) ?
    C8 N3 . 1.485(2) ?
    C8 C14 . 1.507(2) ?
    C8 H8 . 0.9800 ?
    C9 N2 . 1.463(2) ?
    C9 C10 . 1.507(3) ?
    C9 C11 . 1.507(3) ?
    C9 H9 . 0.9800 ?
    C10 H10A . 0.9600 ?
    C10 H10B . 0.9600 ?
    C10 H10C . 0.9600 ?
    C11 H11A . 0.9600 ?
    C11 H11B . 0.9600 ?
    C11 H11C . 0.9600 ?
    C12 N4 . 1.356(2) ?
    C12 N3 . 1.362(2) ?
    C12 S1 . 1.6625(18) ?
    C13 C14 . 1.342(2) ?
    C13 N4 . 1.394(2) ?
    C13 C15 . 1.501(2) ?
    C14 C16 . 1.478(2) ?
    C15 H15A . 0.9600 ?
    C15 H15B . 0.9600 ?
    C15 H15C . 0.9600 ?
    C16 O2 . 1.205(2) ?
    C16 O1 . 1.338(2) ?
    C17 O1 . 1.454(2) ?
    C17 C18 . 1.479(3) ?
    C17 H17A . 0.9700 ?
    C17 H17B . 0.9700 ?
    C18 H18A . 0.9600 ?
    C18 H18B . 0.9600 ?
    C18 H18C . 0.9600 ?
    N2 H2A . 0.861(9) ?
    N4 H4A . 0.870(9) ?
loop_
    _geom_angle_atom_site_label_1
    _geom_angle_atom_site_label_2
    _geom_angle_atom_site_label_3
    _geom_angle_site_symmetry_1
    _geom_angle_site_symmetry_3
    _geom_angle
    _geom_angle_publ_flag
    C2 C1 C6 . . 120.35(16) ?
    C2 C1 C8 . . 125.15(16) ?
    C6 C1 C8 . . 114.50(15) ?
    C1 C2 C3 . . 120.16(19) ?
    C1 C2 H2 . . 119.9 ?
    C3 C2 H2 . . 119.9 ?
    C4 C3 C2 . . 119.69(19) ?
    C4 C3 H3 . . 120.2 ?
    C2 C3 H3 . . 120.2 ?
    C3 C4 C5 . . 120.42(19) ?
    C3 C4 H4 . . 119.8 ?
    C5 C4 H4 . . 119.8 ?
    C4 C5 C6 . . 120.66(19) ?
    C4 C5 H5 . . 119.7 ?
    C6 C5 H5 . . 119.7 ?
    C5 C6 C1 . . 118.72(17) ?
    C5 C6 N1 . . 119.32(17) ?
    C1 C6 N1 . . 121.92(15) ?
    N1 C7 N2 . . 125.29(16) ?
    N1 C7 N3 . . 120.91(15) ?
    N2 C7 N3 . . 113.72(15) ?
    N3 C8 C14 . . 109.22(13) ?
    N3 C8 C1 . . 105.62(13) ?
    C14 C8 C1 . . 117.33(14) ?
    N3 C8 H8 . . 108.1 ?
    C14 C8 H8 . . 108.1 ?
    C1 C8 H8 . . 108.1 ?
    N2 C9 C10 . . 107.66(17) ?
    N2 C9 C11 . . 111.32(17) ?
    C10 C9 C11 . . 112.96(19) ?
    N2 C9 H9 . . 108.3 ?
    C10 C9 H9 . . 108.3 ?
    C11 C9 H9 . . 108.3 ?
    C9 C10 H10A . . 109.5 ?
    C9 C10 H10B . . 109.5 ?
    H10A C10 H10B . . 109.5 ?
    C9 C10 H10C . . 109.5 ?
    H10A C10 H10C . . 109.5 ?
    H10B C10 H10C . . 109.5 ?
    C9 C11 H11A . . 109.5 ?
    C9 C11 H11B . . 109.5 ?
    H11A C11 H11B . . 109.5 ?
    C9 C11 H11C . . 109.5 ?
    H11A C11 H11C . . 109.5 ?
    H11B C11 H11C . . 109.5 ?
    N4 C12 N3 . . 114.64(15) ?
    N4 C12 S1 . . 122.31(13) ?
    N3 C12 S1 . . 123.04(13) ?
    C14 C13 N4 . . 118.16(16) ?
    C14 C13 C15 . . 128.17(17) ?
    N4 C13 C15 . . 113.67(16) ?
    C13 C14 C16 . . 122.63(17) ?
    C13 C14 C8 . . 118.46(16) ?
    C16 C14 C8 . . 118.91(15) ?
    C13 C15 H15A . . 109.5 ?
    C13 C15 H15B . . 109.5 ?
    H15A C15 H15B . . 109.5 ?
    C13 C15 H15C . . 109.5 ?
    H15A C15 H15C . . 109.5 ?
    H15B C15 H15C . . 109.5 ?
    O2 C16 O1 . . 122.99(17) ?
    O2 C16 C14 . . 126.50(18) ?
    O1 C16 C14 . . 110.52(16) ?
    O1 C17 C18 . . 107.19(18) ?
    O1 C17 H17A . . 110.3 ?
    C18 C17 H17A . . 110.3 ?
    O1 C17 H17B . . 110.3 ?
    C18 C17 H17B . . 110.3 ?
    H17A C17 H17B . . 108.5 ?
    C17 C18 H18A . . 109.5 ?
    C17 C18 H18B . . 109.5 ?
    H18A C18 H18B . . 109.5 ?
    C17 C18 H18C . . 109.5 ?
    H18A C18 H18C . . 109.5 ?
    H18B C18 H18C . . 109.5 ?
    C7 N1 C6 . . 116.54(15) ?
    C7 N2 C9 . . 123.11(15) ?
    C7 N2 H2A . . 117.5(13) ?
    C9 N2 H2A . . 118.4(13) ?
    C12 N3 C7 . . 118.27(14) ?
    C12 N3 C8 . . 118.45(14) ?
    C7 N3 C8 . . 110.19(13) ?
    C12 N4 C13 . . 125.35(15) ?
    C12 N4 H4A . . 114.4(14) ?
    C13 N4 H4A . . 120.2(14) ?
    C16 O1 C17 . . 116.80(15) ?
loop_
    _geom_hbond_atom_site_label_D
    _geom_hbond_atom_site_label_H
    _geom_hbond_atom_site_label_A
    _geom_hbond_site_symmetry_A
    _geom_hbond_distance_DH
    _geom_hbond_distance_HA
    _geom_hbond_distance_DA
    _geom_hbond_angle_DHA
    N2 H2A O2 3_567 0.861(9) 2.263(11) 3.102(2) 164.6(18)
    N4 H4A S1 3_667 0.870(9) 2.417(10) 3.2804(15) 172.1(18)
