# Supplementary material for: Ethyl 2-methyl-6-(propan-2-yl­amino)-4-sulfanyl­idene-3H,11H-pyrimido[1,6-c]quinazoline-1-carboxyl­ate
Source: Acta Crystallogr Sect E Struct Rep Online. 2012 May 19;68(Pt 6):o1821. doi: 10.1107/S1600536812019952 (PMC3379395; doi:10.1107/S1600536812019952)
Supplement: Supplementary file 2 [file e-68-o1821-Isup2.hkl]

# 
# h,k,l, Fc-squared, Fo-squared, sigma(Fo-squared) and status flag 
# 
data_I
_shelx_title ' 081127cm in P2(1)/n' 
_shelx_refln_list_code          4 
_shelx_F_calc_maximum      241.03 
_exptl_crystal_F_000       760.00 
_reflns_d_resolution_high  0.7965 
 
loop_ 
 _symmetry_equiv_pos_as_xyz 
 'x, y, z' 
 '-x+1/2, y+1/2, -z+1/2' 
 '-x, -y, -z' 
 'x-1/2, -y-1/2, z-1/2' 
 
_cell_length_a     9.4128 
_cell_length_b    10.5636 
_cell_length_c    19.2052 
_cell_angle_alpha  90.000 
_cell_angle_beta  102.347 
_cell_angle_gamma  90.000 
 
_shelx_F_squared_multiplier     1.000 
 
loop_ 
 _refln_index_h 
 _refln_index_k 
 _refln_index_l 
 _refln_F_squared_calc 
 _refln_F_squared_meas 
 _refln_F_squared_sigma 
 _refln_observed_status 
   2   0   0     7347.74     7386.21    494.09 o 
   4   0   0     2108.10     2229.76    143.60 o 
   6   0   0      649.64      638.05     28.66 o 
   8   0   0      592.85      624.94     17.74 o 
  10   0   0      382.69      387.62     28.46 o 
   1   1   0        6.25       14.75      0.65 o 
   2   1   0    14398.53    14313.52    458.87 o 
   3   1   0     2631.20     2684.96     84.91 o 
   4   1   0     1958.41     1724.54     62.61 o 
   5   1   0     1823.25     1785.62     54.51 o 
   6   1   0      350.89      374.20      9.81 o 
   7   1   0      649.01      663.14     14.09 o 
   8   1   0       59.40       53.63      4.57 o 
   9   1   0       50.87       41.33      4.67 o 
  10   1   0      203.55      184.62      9.67 o 
  11   1   0        1.19        4.65      3.55 o 
   0   2   0      992.97      954.33     54.01 o 
   1   2   0     3555.81     3921.42     72.58 o 
   2   2   0     9848.45    10298.21    236.17 o 
   3   2   0     3492.56     3774.52    125.64 o 
   4   2   0      607.28      636.34     29.80 o 
   5   2   0     1949.36     2007.65     65.29 o 
   6   2   0       31.28       23.92      2.36 o 
   7   2   0        0.09        2.36      2.01 o 
   8   2   0      678.48      665.96     14.46 o 
   9   2   0       31.24       37.03      5.48 o 
  10   2   0      147.06      173.05     12.41 o 
  11   2   0        3.61       13.17      4.09 o 
   1   3   0     1535.48     1737.47     10.07 o 
   2   3   0     1085.35     1156.95     28.39 o 
   3   3   0      466.27      581.58     20.20 o 
   4   3   0       93.93      101.64      4.20 o 
   5   3   0      163.67      149.18      4.25 o 
   6   3   0       28.32       27.88      2.61 o 
   7   3   0        9.45       12.51      2.55 o 
   8   3   0      541.25      562.49     21.97 o 
   9   3   0      167.71      166.80      8.92 o 
  10   3   0       15.65       16.93      4.61 o 
  11   3   0        8.21       16.69      4.57 o 
   0   4   0        5.12        3.26      1.39 o 
   1   4   0     1700.60     1944.25     15.05 o 
   2   4   0      377.08      416.56     15.97 o 
   3   4   0      557.91      615.49     24.45 o 
   4   4   0       22.99       16.85      1.59 o 
   5   4   0     1062.53     1039.28     37.24 o 
   6   4   0      785.39      774.13     32.40 o 
   7   4   0      189.05      181.87     16.59 o 
   8   4   0      590.68      543.56     31.81 o 
   9   4   0        0.17       -0.25      2.85 o 
  10   4   0       18.54       18.52      4.81 o 
  11   4   0       19.57       38.37      6.49 o 
   1   5   0      152.49      271.11      8.71 o 
   2   5   0      281.08      318.22     19.62 o 
   3   5   0      684.86      725.23     22.19 o 
   4   5   0     1126.75     1098.02     44.38 o 
   5   5   0       60.15       50.91      4.41 o 
   6   5   0      135.52      141.43      6.78 o 
   7   5   0      303.36      270.17     12.65 o 
   8   5   0       76.92       58.45      7.62 o 
   9   5   0        2.91        2.14      3.70 o 
  10   5   0       51.45       65.56      9.25 o 
   0   6   0     5248.14     5537.99    236.50 o 
   1   6   0      231.57      232.79      5.24 o 
   2   6   0      352.40      361.49     12.10 o 
   3   6   0      579.68      601.52     11.46 o 
   4   6   0       38.85       35.42      3.22 o 
   5   6   0      233.86      208.64     14.66 o 
   6   6   0        3.60       -0.06      2.15 o 
   7   6   0      302.58      262.28     12.89 o 
   8   6   0      137.24      128.62      9.77 o 
   9   6   0        9.75        2.51      4.14 o 
  10   6   0      248.70      243.98     14.95 o 
   1   7   0      139.13      161.36      4.85 o 
   2   7   0       80.58       81.13      4.95 o 
   3   7   0     1351.22     1383.58     41.03 o 
   4   7   0        3.19        2.45      1.98 o 
   5   7   0      275.61      275.37     15.25 o 
   6   7   0      114.61       96.34      6.58 o 
   7   7   0       80.69       70.82      8.05 o 
   8   7   0        0.11       -1.46      3.25 o 
   9   7   0       36.22       37.46      7.26 o 
   0   8   0       54.68       42.97      4.57 o 
   1   8   0       46.56       43.84      4.24 o 
   2   8   0      929.93      886.07     26.23 o 
   3   8   0        9.76        7.54      2.86 o 
   4   8   0       17.89       22.80      3.35 o 
   5   8   0      113.99      107.68      6.80 o 
   6   8   0        3.35        2.15      2.88 o 
   7   8   0        1.98        0.38      3.06 o 
   8   8   0       56.86       55.43      8.16 o 
   9   8   0        6.88        7.12      5.01 o 
   1   9   0       11.14       26.78      5.32 o 
   2   9   0      634.52      571.35     16.77 o 
   3   9   0      130.27      124.15      7.03 o 
   4   9   0      232.51      187.71     21.86 o 
   5   9   0      154.65      144.90      8.13 o 
   6   9   0        0.40        2.96      3.13 o 
   7   9   0       24.74       21.74      6.17 o 
   8   9   0       98.72      124.94     11.23 o 
   0  10   0       56.04       49.04      9.81 o 
   1  10   0      220.62      195.45     11.23 o 
   2  10   0        8.53        4.42      3.61 o 
   3  10   0      139.17      136.28      9.49 o 
   4  10   0      165.48      150.54     10.25 o 
   5  10   0      116.99      117.63      9.62 o 
   6  10   0       13.91       18.73      4.54 o 
   7  10   0       51.98       56.93      6.91 o 
   1  11   0      171.22      161.64     11.13 o 
   2  11   0       13.89       15.23      6.22 o 
   3  11   0        0.41       -0.12      3.61 o 
   4  11   0       14.03       14.92      7.18 o 
   5  11   0        0.05        2.04      3.88 o 
   6  11   0       24.73       35.09      7.12 o 
   0  12   0       25.05       17.13      8.70 o 
   1  12   0       85.45       73.69      9.13 o 
   2  12   0        0.61        5.52      4.52 o 
   3  12   0       29.52       37.21      7.42 o 
   4  12   0       42.66       57.19     12.57 o 
   1  13   0        0.56        2.14      4.39 o 
   2  13   0       14.30       20.84      6.54 o 
 -11   0   1      289.45      322.56     22.79 o 
  -9   0   1        0.35       -1.60      2.89 o 
  -7   0   1      551.72      475.98     14.10 o 
  -5   0   1     1393.94     1595.70     96.84 o 
  -3   0   1    22283.38    21436.73   1023.78 o 
  -1   0   1     2370.96     2281.21     99.88 o 
   1   0   1     6103.64     6083.13    480.55 o 
   3   0   1     9799.65     9894.63    594.73 o 
   5   0   1      981.62     1143.94     55.53 o 
   7   0   1     1029.70     1020.75     43.38 o 
   9   0   1       49.35       40.43      6.63 o 
  11   0   1       85.78       83.15      9.86 o 
 -11   1   1       19.80       24.73      4.82 o 
 -10   1   1      122.03      131.72      8.29 o 
  -9   1   1       18.14       12.50      6.82 o 
  -8   1   1       13.07       11.62      4.90 o 
  -7   1   1      726.83      680.93     17.57 o 
  -6   1   1      252.16      216.20     11.46 o 
  -5   1   1      177.94      149.02      5.81 o 
  -4   1   1      861.57      883.74     21.78 o 
  -3   1   1       98.30      126.06      2.78 o 
  -2   1   1     2094.06     2320.18     73.29 o 
  -1   1   1    18206.10    15780.08   1145.53 o 
   0   1   1     4271.67     4567.99     87.67 o 
   1   1   1     1491.78     1487.99     79.59 o 
   2   1   1     1228.00     1242.79     46.09 o 
   3   1   1     1712.17     1863.74     68.63 o 
   4   1   1     3513.22     3591.03    147.21 o 
   5   1   1      161.19      137.20     10.99 o 
   6   1   1      236.93      250.46     13.76 o 
   7   1   1     2540.73     2510.61     23.27 o 
   8   1   1      207.62      183.41      7.26 o 
   9   1   1        1.85        2.02      2.27 o 
  10   1   1       84.73      104.24      8.05 o 
  11   1   1       81.16       97.09      8.66 o 
 -11   2   1       35.06       36.45      5.57 o 
 -10   2   1       13.56       13.92      3.94 o 
  -9   2   1       29.25       37.20      5.23 o 
  -8   2   1        7.65        8.38      2.72 o 
  -7   2   1      655.24      646.20     19.18 o 
  -6   2   1     2872.09     2891.34    125.85 o 
  -5   2   1        4.55       10.89      1.76 o 
  -4   2   1     3988.50     4722.53    122.29 o 
  -3   2   1     4737.75     4959.65    156.99 o 
  -2   2   1       80.62       70.10      2.19 o 
  -1   2   1     8786.74     9416.70    169.08 o 
   0   2   1      314.19      345.03      9.25 o 
   1   2   1     3655.42     3896.10    215.39 o 
   2   2   1    13759.74    14626.54    536.73 o 
   3   2   1       14.20       16.49      1.18 o 
   4   2   1        3.74        2.55      0.73 o 
   5   2   1      705.01      661.12     29.04 o 
   6   2   1       10.03       21.07      2.85 o 
   7   2   1        0.73        4.03      2.26 o 
   8   2   1        0.02       -1.83      2.22 o 
   9   2   1        0.11        0.52      2.84 o 
  10   2   1        1.43        1.18      3.34 o 
  11   2   1       64.64       81.07      8.06 o 
 -11   3   1        4.83       11.81      3.95 o 
 -10   3   1      153.36      157.99     15.26 o 
  -9   3   1       14.71       13.57      3.74 o 
  -8   3   1      153.53      155.46      8.10 o 
  -7   3   1       23.74       20.58      3.62 o 
  -6   3   1      454.22      455.12     15.48 o 
  -5   3   1      567.28      704.76     21.77 o 
  -4   3   1     1665.20     1794.51     57.04 o 
  -3   3   1      530.05      626.30     20.19 o 
  -2   3   1     2098.42     2126.20    140.12 o 
  -1   3   1      203.32      212.41      4.94 o 
   0   3   1     3824.42     4253.83     87.95 o 
   1   3   1     1095.55     1224.07     26.22 o 
   2   3   1     1489.69     1645.17     43.84 o 
   3   3   1      257.42      288.22     10.56 o 
   4   3   1     2371.98     2434.53     92.75 o 
   5   3   1     2241.97     2285.81     86.13 o 
   6   3   1        1.50        2.01      1.47 o 
   7   3   1      203.26      200.44      7.54 o 
   8   3   1      726.32      686.90     24.92 o 
   9   3   1       17.31       15.65      4.21 o 
  10   3   1      188.78      197.19     16.46 o 
  11   3   1        4.67        9.42      4.00 o 
 -11   4   1        0.02        0.68      3.34 o 
 -10   4   1        1.70        0.75      3.32 o 
  -9   4   1       44.62       42.86      5.57 o 
  -8   4   1      304.62      323.34     25.78 o 
  -7   4   1        0.44       -0.47      2.26 o 
  -6   4   1      437.71      415.35     14.69 o 
  -5   4   1      264.10      241.86      7.45 o 
  -4   4   1     1679.67     1744.46     58.62 o 
  -3   4   1      285.61      310.89     19.36 o 
  -2   4   1      173.53      217.46      9.05 o 
  -1   4   1      142.65      157.53      3.73 o 
   0   4   1      453.88      487.83     11.43 o 
   1   4   1      436.94      372.45      5.49 o 
   2   4   1      465.03      450.19     33.14 o 
   3   4   1     1528.04     1778.36     45.00 o 
   4   4   1      552.79      488.01     19.94 o 
   5   4   1       12.80       17.08      2.34 o 
   6   4   1       55.51       50.97      5.50 o 
   7   4   1      143.61      138.49      7.46 o 
   8   4   1        2.37        9.43      3.29 o 
   9   4   1       88.92       81.70      7.44 o 
  10   4   1        2.91       -1.82      3.22 o 
 -10   5   1      171.59      183.94     12.60 o 
  -9   5   1        7.58        9.09      4.83 o 
  -8   5   1       86.29       80.16      8.45 o 
  -7   5   1      572.28      500.13     32.46 o 
  -6   5   1      115.71      106.52      6.02 o 
  -5   5   1      326.53      306.50      8.99 o 
  -4   5   1       12.03       11.19      2.06 o 
  -3   5   1       24.38       19.41      2.61 o 
  -2   5   1      265.18      319.28     13.47 o 
  -1   5   1     3061.91     3311.62     27.86 o 
   0   5   1     5223.97     5485.46    174.35 o 
   1   5   1     3907.64     4618.99     26.70 o 
   2   5   1     5384.00     6244.88    201.70 o 
   3   5   1       50.90       58.80      2.59 o 
   4   5   1      205.53      213.93     10.38 o 
   5   5   1        0.17        1.49      2.44 o 
   6   5   1      294.39      264.11      9.10 o 
   7   5   1       38.38       42.10      6.49 o 
   8   5   1       77.85       67.14      8.01 o 
   9   5   1       53.00       41.08      7.57 o 
  10   5   1      310.01      293.91     16.02 o 
 -10   6   1        5.20        8.27      5.42 o 
  -9   6   1       10.54        6.40      4.34 o 
  -8   6   1       72.65       70.82      8.29 o 
  -7   6   1      186.92      173.32      8.37 o 
  -6   6   1        6.03        3.85      2.55 o 
  -5   6   1       19.20       18.83      3.48 o 
  -4   6   1      694.42      623.18     23.53 o 
  -3   6   1       28.45       33.09      3.48 o 
  -2   6   1       93.63       81.78      4.82 o 
  -1   6   1       29.13       38.08      2.52 o 
   0   6   1      615.51      692.86     16.77 o 
   1   6   1      314.14      263.13      5.67 o 
   2   6   1       11.30       23.29      2.31 o 
   3   6   1      619.40      519.51     70.97 o 
   4   6   1      356.56      301.68      7.43 o 
   5   6   1      123.62      101.46      6.00 o 
   6   6   1       26.46       29.97      4.26 o 
   7   6   1      288.49      230.65     12.16 o 
   8   6   1       13.75       23.96      5.81 o 
   9   6   1        5.87       11.65      6.42 o 
  10   6   1       15.81       13.49      5.50 o 
  -9   7   1        6.04        5.53      4.31 o 
  -8   7   1      102.29      105.95      9.95 o 
  -7   7   1       68.28       55.48      5.85 o 
  -6   7   1      440.43      388.03     11.93 o 
  -5   7   1     1354.55     1372.20     27.33 o 
  -4   7   1       65.04       67.09      5.00 o 
  -3   7   1     1294.16     1401.32     23.56 o 
  -2   7   1      207.61      257.36      8.03 o 
  -1   7   1       67.89       61.73      3.28 o 
   0   7   1      346.65      359.13      7.14 o 
   1   7   1        4.18        5.11      1.64 o 
   2   7   1       70.25       80.47      4.88 o 
   3   7   1        4.96        3.88      1.55 o 
   4   7   1       32.28       26.79      3.27 o 
   5   7   1      353.70      361.32     12.55 o 
   6   7   1      145.27      132.78      7.44 o 
   7   7   1      434.93      395.91     12.70 o 
   8   7   1        3.70        1.89      6.01 o 
   9   7   1      111.23      102.38     10.49 o 
  -9   8   1       76.33       94.28     10.54 o 
  -8   8   1        1.91        0.60      4.01 o 
  -7   8   1        1.65        1.88      2.83 o 
  -6   8   1       22.63       29.81      4.76 o 
  -5   8   1       89.83       75.16      6.22 o 
  -4   8   1      306.77      269.43     15.22 o 
  -3   8   1      418.78      410.29     19.41 o 
  -2   8   1       34.73       23.60      3.77 o 
  -1   8   1      262.00      255.26      8.39 o 
   0   8   1        4.79        4.26      2.12 o 
   1   8   1      112.14      119.38      5.91 o 
   2   8   1       39.44       35.66      4.44 o 
   3   8   1      188.55      174.63      6.37 o 
   4   8   1       27.07       22.67      3.18 o 
   5   8   1       11.60       16.85      3.80 o 
   6   8   1        8.24        6.96      3.25 o 
   7   8   1      103.91       89.21      7.41 o 
   8   8   1       45.15       50.31      8.01 o 
   9   8   1       87.03      118.55     11.28 o 
  -8   9   1       65.76       69.32      9.28 o 
  -7   9   1       20.46       32.83      5.40 o 
  -6   9   1       10.97       13.03      3.89 o 
  -5   9   1       89.04       91.07      6.93 o 
  -4   9   1       23.46       23.56      4.26 o 
  -3   9   1       58.35       67.70      5.84 o 
  -2   9   1       87.96       80.01      5.89 o 
  -1   9   1        9.91       13.34      4.37 o 
   0   9   1       81.86       85.99      7.67 o 
   1   9   1       89.63       91.07     10.98 o 
   2   9   1      110.54      102.55      6.45 o 
   3   9   1      440.08      438.56     13.23 o 
   4   9   1       57.45       43.98      4.79 o 
   5   9   1       35.44       52.22      5.76 o 
   6   9   1        0.20       -1.33      2.77 o 
   7   9   1      113.01      113.59      8.13 o 
   8   9   1        0.08        1.80      4.30 o 
  -7  10   1       17.89       19.62      4.75 o 
  -6  10   1       10.58       11.34      3.89 o 
  -5  10   1        2.12        4.39      3.23 o 
  -4  10   1       48.62       37.09     11.49 o 
  -3  10   1       68.64       75.57      6.51 o 
  -2  10   1      212.78      191.92     16.58 o 
  -1  10   1       60.81       69.69      7.91 o 
   0  10   1        2.92        6.23      3.97 o 
   1  10   1       47.85       35.27      6.21 o 
   2  10   1       90.25       80.81      8.35 o 
   3  10   1      137.45      132.03      7.61 o 
   4  10   1       41.70       49.88      7.28 o 
   5  10   1        7.73        3.66      4.00 o 
   6  10   1        1.74        3.13      4.35 o 
   7  10   1       20.23       36.77      7.13 o 
  -6  11   1       36.96       29.11      6.39 o 
  -5  11   1       27.43       36.60      7.17 o 
  -4  11   1       24.96       34.12      9.67 o 
  -3  11   1       43.38       61.72      8.70 o 
  -2  11   1       74.82       87.52      9.17 o 
  -1  11   1        1.78       -1.62      3.66 o 
   0  11   1       29.91       34.06      6.73 o 
   1  11   1      100.57       79.28      9.19 o 
   2  11   1      173.29      158.65     10.98 o 
   3  11   1       99.69       96.94      9.55 o 
   4  11   1       21.19       24.31      8.15 o 
   5  11   1        7.71       11.44      4.87 o 
   6  11   1        6.88       14.90      5.03 o 
  -4  12   1      108.66      132.75     15.33 o 
  -3  12   1       21.63       19.40      5.88 o 
  -2  12   1        7.82        6.59      5.12 o 
  -1  12   1       12.01       11.62      5.01 o 
   0  12   1        2.02        4.07      4.41 o 
   1  12   1       20.71       18.61      5.85 o 
   2  12   1        9.73       11.26      5.36 o 
   3  12   1        4.08       13.08      4.93 o 
   4  12   1       91.75      110.65     15.89 o 
  -2  13   1        1.41        1.44      4.19 o 
  -1  13   1       66.46       64.31      9.38 o 
   0  13   1      184.48      210.44     14.26 o 
   1  13   1        5.46        4.71      5.59 o 
   2  13   1       22.86       24.78      9.19 o 
 -10   0   2      128.20      122.01     10.43 o 
  -8   0   2     1976.79     2037.58     68.31 o 
  -6   0   2     1034.00     1071.85     59.95 o 
  -4   0   2     2211.71     2274.51     64.79 o 
  -2   0   2    10179.87     9462.81    148.50 o 
   0   0   2    12533.51    12003.83   1084.06 o 
   2   0   2     1043.33     1276.02    104.42 o 
   4   0   2     5570.28     5792.98    346.81 o 
   6   0   2       37.28       39.17      4.93 o 
   8   0   2      135.64      141.94     14.02 o 
  10   0   2      424.36      418.95     23.28 o 
 -11   1   2        0.77       -0.11      2.94 o 
 -10   1   2       18.07       20.63      4.41 o 
  -9   1   2        1.31        0.75      2.00 o 
  -8   1   2       15.77       12.66      2.72 o 
  -7   1   2      465.65      424.20     31.67 o 
  -6   1   2      605.47      613.99     13.35 o 
  -5   1   2     1808.46     2088.29     50.96 o 
  -4   1   2     2328.98     2426.62     59.23 o 
  -3   1   2       30.08       20.60      1.13 o 
  -2   1   2     2603.55     2612.78    102.18 o 
  -1   1   2      113.66      106.21     16.98 o 
   0   1   2     2423.22     2573.23     48.21 o 
   1   1   2       81.41       39.18      4.56 o 
   2   1   2     4897.70     4996.98    205.69 o 
   3   1   2      124.29      104.30      4.84 o 
   4   1   2     5011.18     5175.83    192.67 o 
   5   1   2        0.15       -0.01      1.04 o 
   6   1   2      151.20      144.11      5.48 o 
   7   1   2      634.52      628.92     20.72 o 
   8   1   2       49.15       60.93      5.01 o 
   9   1   2        0.04        3.24      2.48 o 
  10   1   2       52.28       62.71      5.91 o 
  11   1   2       16.04       19.94      5.51 o 
 -11   2   2        1.06        2.28      3.14 o 
 -10   2   2       63.60       67.60      6.90 o 
  -9   2   2       70.97       74.71      6.72 o 
  -8   2   2       14.46       13.72      2.92 o 
  -7   2   2      155.35      172.47      6.14 o 
  -6   2   2       44.70       45.44      2.86 o 
  -5   2   2     1500.37     1459.99     25.31 o 
  -4   2   2      217.48      234.00      8.81 o 
  -3   2   2     4107.60     4198.63    151.69 o 
  -2   2   2      446.81      467.00     13.65 o 
  -1   2   2       97.92       84.99      4.31 o 
   0   2   2       15.53       18.14      1.14 o 
   1   2   2     1944.31     2183.65     91.32 o 
   2   2   2     1794.84     1765.76     67.77 o 
   3   2   2     2197.23     2440.65     98.45 o 
   4   2   2        3.47        9.60      1.15 o 
   5   2   2      804.26      741.21     30.12 o 
   6   2   2      967.40     1093.50     20.44 o 
   7   2   2     1159.05     1077.51     27.40 o 
   8   2   2      714.67      655.05     29.83 o 
   9   2   2        2.99        2.82      3.37 o 
  10   2   2      105.61      118.44      9.10 o 
  11   2   2        4.43        4.35      3.77 o 
 -11   3   2        0.03        5.55      3.29 o 
 -10   3   2        6.34       10.40      3.79 o 
  -9   3   2      268.75      247.18     17.37 o 
  -8   3   2        3.84        5.53      2.97 o 
  -7   3   2      461.77      468.78     12.03 o 
  -6   3   2       13.79       17.83      2.17 o 
  -5   3   2      114.89      136.16      4.68 o 
  -4   3   2     2033.39     2200.60     60.64 o 
  -3   3   2      519.61      515.93     20.35 o 
  -2   3   2       16.74       15.40      1.79 o 
  -1   3   2      456.90      430.04      8.06 o 
   0   3   2     2013.50     2249.46     46.38 o 
   1   3   2     5575.10     6158.59     86.08 o 
   2   3   2     1920.92     2209.68     58.84 o 
   3   3   2        7.41        8.28      1.20 o 
   4   3   2       24.76       25.10      1.83 o 
   5   3   2       16.88       16.60      2.08 o 
   6   3   2        1.99        3.05      1.58 o 
   7   3   2        0.72        2.82      2.14 o 
   8   3   2        8.02       15.26      5.00 o 
   9   3   2       49.73       56.36      6.42 o 
  10   3   2        0.91       -2.38      3.62 o 
 -11   4   2       36.81       47.13      6.57 o 
 -10   4   2       12.30       10.83      4.27 o 
  -9   4   2        0.91        1.32      2.99 o 
  -8   4   2        7.72        3.42      2.91 o 
  -7   4   2      305.80      273.25     12.15 o 
  -6   4   2       25.90       23.56      2.98 o 
  -5   4   2      117.41       83.09      4.00 o 
  -4   4   2       99.32      115.23      3.67 o 
  -3   4   2      633.01      588.06     26.76 o 
  -2   4   2       14.69       14.54      8.56 o 
  -1   4   2      119.67      110.14      2.87 o 
   0   4   2       56.28       59.51      2.52 o 
   1   4   2      599.51      652.51      8.47 o 
   2   4   2        2.50        3.50      0.97 o 
   3   4   2      724.49      771.78     17.52 o 
   4   4   2      412.03      478.31     18.30 o 
   5   4   2      727.68      742.23     39.46 o 
   6   4   2      132.71      118.16      5.13 o 
   7   4   2      531.31      500.64     21.90 o 
   8   4   2       24.63       16.53      4.80 o 
   9   4   2      211.73      178.40     11.92 o 
  10   4   2       24.88       26.72     10.02 o 
 -10   5   2       40.16       49.73      6.59 o 
  -9   5   2       28.95       41.03      5.68 o 
  -8   5   2        0.97        1.04      2.68 o 
  -7   5   2      260.08      235.74     11.72 o 
  -6   5   2      332.55      290.12      9.32 o 
  -5   5   2        7.23        7.69      2.50 o 
  -4   5   2      461.45      399.17     16.10 o 
  -3   5   2      154.42      144.27      5.51 o 
  -2   5   2      406.14      452.88     16.20 o 
  -1   5   2     4256.94     4515.98    104.73 o 
   0   5   2      508.92      506.62      7.19 o 
   1   5   2     1133.32     1449.21     21.10 o 
   2   5   2      375.35      324.60     30.37 o 
   3   5   2     1653.06     1540.59    158.58 o 
   4   5   2       66.09       55.10      2.82 o 
   5   5   2        3.25        6.22      2.42 o 
   6   5   2      182.14      142.61      6.85 o 
   7   5   2      759.20      660.30     19.34 o 
   8   5   2        9.72       16.30      4.83 o 
   9   5   2        8.30       11.33      5.08 o 
  10   5   2       26.95       28.26      7.03 o 
 -10   6   2       30.55       27.10      6.80 o 
  -9   6   2        1.66       -5.02      3.36 o 
  -8   6   2      251.30      221.79     16.44 o 
  -7   6   2       71.07       74.69      9.01 o 
  -6   6   2      144.87      135.57      7.11 o 
  -5   6   2      232.81      202.27     11.68 o 
  -4   6   2       66.46       62.17      4.49 o 
  -3   6   2      211.37      202.22      8.82 o 
  -2   6   2       30.96       46.00      3.75 o 
  -1   6   2      498.32      486.00      8.41 o 
   0   6   2     2218.99     2461.12     52.38 o 
   1   6   2       42.36       46.20      2.90 o 
   2   6   2       39.71       52.13      2.66 o 
   3   6   2       27.05       28.30      4.67 o 
   4   6   2     1084.08      969.90     13.05 o 
   5   6   2       13.80       15.49      3.16 o 
   6   6   2        6.87        8.56      2.86 o 
   7   6   2      274.31      214.77     11.77 o 
   8   6   2        4.84        2.10      3.56 o 
   9   6   2      111.89       98.04     10.25 o 
  10   6   2        2.06        9.53      4.84 o 
  -9   7   2        0.45        3.43      4.21 o 
  -8   7   2       56.02       63.56      8.34 o 
  -7   7   2       10.46        9.25      3.40 o 
  -6   7   2       21.80       17.14      5.21 o 
  -5   7   2     1240.37     1194.97     24.41 o 
  -4   7   2      286.64      291.93     13.99 o 
  -3   7   2     2438.41     2262.44    298.38 o 
  -2   7   2       29.76       25.80      3.42 o 
  -1   7   2       10.24       12.14      2.56 o 
   0   7   2       32.24       35.12      2.81 o 
   1   7   2      224.58      223.94      5.90 o 
   2   7   2      126.99      119.40      5.77 o 
   3   7   2        0.07        0.63      1.51 o 
   4   7   2     1013.41      849.53    136.53 o 
   5   7   2       83.60       74.40      5.85 o 
   6   7   2      193.95      190.21      8.73 o 
   7   7   2        6.20        1.65      3.62 o 
   8   7   2       16.74       18.36      5.32 o 
   9   7   2      105.30      128.26     18.30 o 
  -9   8   2        0.28        1.39      3.93 o 
  -8   8   2      150.13      144.91     11.12 o 
  -7   8   2       30.41       29.40      5.06 o 
  -6   8   2       44.58       48.53      5.68 o 
  -5   8   2      176.71      172.74      8.37 o 
  -4   8   2       13.20       15.49      3.61 o 
  -3   8   2      492.34      408.17     29.64 o 
  -2   8   2        4.60        3.74      2.39 o 
  -1   8   2        0.05        1.06      2.07 o 
   0   8   2      393.35      375.92      9.78 o 
   1   8   2       12.62       17.19      3.13 o 
   2   8   2     2240.20     2336.98     59.60 o 
   3   8   2       26.23       18.53      3.03 o 
   4   8   2      603.75      525.22     33.93 o 
   5   8   2        8.68        6.87      3.25 o 
   6   8   2      103.61       96.62      7.01 o 
   7   8   2        1.32       -0.17      3.10 o 
   8   8   2        0.05       -2.77      3.12 o 
  -8   9   2       26.72       29.61      6.86 o 
  -7   9   2        1.63        1.51      3.13 o 
  -6   9   2       57.21       71.01      6.81 o 
  -5   9   2       67.41       81.75      6.82 o 
  -4   9   2      594.41      551.62     34.40 o 
  -3   9   2      247.99      234.53      9.25 o 
  -2   9   2      209.03      190.04      8.22 o 
  -1   9   2       93.66       86.78      5.86 o 
   0   9   2       11.32       15.46      4.54 o 
   1   9   2      146.93      157.87     12.71 o 
   2   9   2      174.66      126.78      6.94 o 
   3   9   2        0.41        0.65      2.89 o 
   4   9   2      206.36      192.09     13.74 o 
   5   9   2       24.12       19.57      9.22 o 
   6   9   2      181.91      157.63      8.71 o 
   7   9   2       12.23       17.96      4.43 o 
   8   9   2        1.95        8.66      4.70 o 
  -7  10   2        1.75        2.00      3.34 o 
  -6  10   2        0.98        2.16      3.05 o 
  -5  10   2       75.70       83.26      7.22 o 
  -4  10   2        8.14        7.47      3.20 o 
  -3  10   2       45.10       41.79      5.41 o 
  -2  10   2        7.28        5.61      4.28 o 
  -1  10   2        1.28        6.20      4.07 o 
   0  10   2      396.06      388.46     17.89 o 
   1  10   2       18.00       15.44      5.02 o 
   2  10   2        0.90        7.66      4.13 o 
   3  10   2      125.15      133.13      9.74 o 
   4  10   2        0.05        0.28      3.65 o 
   5  10   2       65.99       66.18      8.45 o 
   6  10   2        2.17       11.00      4.52 o 
   7  10   2       43.58       48.97      8.16 o 
  -6  11   2       22.08       19.42      5.66 o 
  -5  11   2        3.43        4.27      4.11 o 
  -4  11   2        3.11        5.92      4.48 o 
  -3  11   2        6.41       11.30      7.67 o 
  -2  11   2       11.90        9.25      4.77 o 
  -1  11   2      165.08      171.09     11.38 o 
   0  11   2       44.14       38.77      7.17 o 
   1  11   2      121.82      108.03      9.72 o 
   2  11   2        1.36        5.98      4.23 o 
   3  11   2       62.91       54.77      7.96 o 
   4  11   2        8.66       11.33      6.63 o 
   5  11   2        0.13        0.91      3.96 o 
   6  11   2       32.11       40.23      7.55 o 
  -5  12   2       54.15       79.43     14.23 o 
  -4  12   2        5.57       12.16      7.05 o 
  -3  12   2      140.24      161.98     11.67 o 
  -2  12   2        4.64        1.35      4.29 o 
  -1  12   2       38.94       38.31      7.61 o 
   0  12   2       13.53       14.28      5.66 o 
   1  12   2        0.48        1.93      4.00 o 
   2  12   2        7.43        1.32      6.56 o 
   3  12   2        0.97        3.09      4.05 o 
   4  12   2       15.66       18.93      8.56 o 
  -2  13   2        3.63        3.36      4.65 o 
  -1  13   2       37.66       38.54      7.98 o 
   0  13   2       61.94       65.92      9.62 o 
   1  13   2        0.27        1.39      4.27 o 
 -11   0   3      340.05      346.46     23.35 o 
  -9   0   3      314.07      304.73     13.23 o 
  -7   0   3      800.77      756.55     30.81 o 
  -5   0   3       10.86        7.40      1.65 o 
  -3   0   3       37.65       35.09     14.72 o 
  -1   0   3     1464.19     1630.18     18.44 o 
   1   0   3     8971.58     9469.23    835.10 o 
   3   0   3        0.13       -0.33      0.95 o 
   5   0   3      498.56      500.23     30.96 o 
   7   0   3     1291.17     1285.15     24.26 o 
   9   0   3      164.53      152.49     10.44 o 
  11   0   3       73.38      106.17     11.05 o 
 -11   1   3       17.18       20.57      4.67 o 
 -10   1   3       15.52       12.21      3.91 o 
  -9   1   3      109.04      100.16      5.70 o 
  -8   1   3      258.48      236.32     12.66 o 
  -7   1   3      402.32      356.37      8.49 o 
  -6   1   3      634.39      630.54      7.96 o 
  -5   1   3     1253.03     1223.17     27.58 o 
  -4   1   3      873.51      906.42     29.60 o 
  -3   1   3     2336.38     2311.52     85.61 o 
  -2   1   3       71.52       57.61      2.29 o 
  -1   1   3     2013.21     2152.73     79.33 o 
   0   1   3      946.54     1026.28     50.25 o 
   1   1   3     1841.53     1947.31    174.88 o 
   2   1   3      405.50      423.99     22.29 o 
   3   1   3     1742.80     1790.59     81.65 o 
   4   1   3      858.14      946.31     38.07 o 
   5   1   3      399.98      355.91     12.20 o 
   6   1   3       59.36       59.20      4.08 o 
   7   1   3      890.09      871.50     14.24 o 
   8   1   3        3.17        4.97      2.67 o 
   9   1   3      155.61      159.33      7.53 o 
  10   1   3        3.78        4.80      3.02 o 
  11   1   3        7.73       12.13      4.18 o 
 -11   2   3       14.69       13.19      3.94 o 
 -10   2   3      175.94      174.34      9.27 o 
  -9   2   3      245.39      257.05     10.37 o 
  -8   2   3      269.20      256.82      7.99 o 
  -7   2   3       36.62       26.66      3.13 o 
  -6   2   3      549.99      553.39      8.87 o 
  -5   2   3     1880.43     1990.16     41.93 o 
  -4   2   3      556.67      588.81     16.49 o 
  -3   2   3     1399.02     1334.70     39.05 o 
  -2   2   3     8769.52     8767.36    312.47 o 
  -1   2   3     1314.90     1385.71     52.20 o 
   0   2   3     1387.53     1562.33     29.67 o 
   1   2   3      163.64      150.49      3.96 o 
   2   2   3     1399.19     1441.13     81.55 o 
   3   2   3     3289.75     3292.28    170.50 o 
   4   2   3     3155.71     3652.42    152.77 o 
   5   2   3      214.75      245.90      8.15 o 
   6   2   3      257.04      149.65     49.10 o 
   7   2   3        3.57        4.45      1.95 o 
   8   2   3       45.08       30.15     11.04 o 
   9   2   3       31.29       22.18      9.95 o 
  10   2   3       44.51       63.35      7.25 o 
  11   2   3       19.83       29.34      5.61 o 
 -11   3   3       28.35       50.08      6.58 o 
 -10   3   3      133.60      146.57      8.74 o 
  -9   3   3       40.09       47.57      5.73 o 
  -8   3   3        1.60        0.38      2.35 o 
  -7   3   3      116.46      121.21      6.45 o 
  -6   3   3       18.06       19.99      2.94 o 
  -5   3   3       77.08      110.19      2.91 o 
  -4   3   3       69.33       85.47      3.93 o 
  -3   3   3      191.24      183.76      5.76 o 
  -2   3   3      156.56      165.50      5.96 o 
  -1   3   3        3.78        6.81      0.99 o 
   0   3   3      245.28      250.36      6.68 o 
   1   3   3      100.33       97.91      2.39 o 
   2   3   3     2140.12     2335.48     76.30 o 
   3   3   3     1326.20     1583.29     70.49 o 
   4   3   3       80.63       90.47      4.85 o 
   5   3   3      181.30      195.58      8.49 o 
   6   3   3        1.04        1.10      1.54 o 
   7   3   3      160.03      152.15      6.39 o 
   8   3   3       16.73       23.90      4.55 o 
   9   3   3       79.57       95.05      9.44 o 
  10   3   3       72.31       85.95      8.05 o 
 -11   4   3       19.42       18.33      4.75 o 
 -10   4   3        6.79        7.16      4.88 o 
  -9   4   3        1.53        1.13      3.16 o 
  -8   4   3       43.28       44.79      5.32 o 
  -7   4   3        5.31        7.25      2.71 o 
  -6   4   3      703.80      766.25     18.68 o 
  -5   4   3        6.77        4.00      1.40 o 
  -4   4   3     2219.11     2356.57    111.47 o 
  -3   4   3        3.37        4.10      1.54 o 
  -2   4   3     1231.14     1177.15    134.95 o 
  -1   4   3       68.56       79.16      2.63 o 
   0   4   3       41.92       38.67      2.17 o 
   1   4   3        5.88        8.96      1.11 o 
   2   4   3       39.71       47.59      5.15 o 
   3   4   3      620.65      672.55     42.39 o 
   4   4   3       57.72       51.09      2.71 o 
   5   4   3        5.34        8.35      1.98 o 
   6   4   3     2505.24     2505.56     98.49 o 
   7   4   3      149.64      152.65     11.05 o 
   8   4   3       19.44       29.88      6.00 o 
   9   4   3        1.67        3.93      4.35 o 
  10   4   3        7.81       11.51      7.11 o 
 -10   5   3      150.20      139.03     11.43 o 
  -9   5   3       85.30       78.13      7.07 o 
  -8   5   3      557.28      580.15     44.05 o 
  -7   5   3      232.74      214.56     13.86 o 
  -6   5   3       43.88       44.16      4.58 o 
  -5   5   3       17.34       16.61      2.38 o 
  -4   5   3      348.82      349.43     25.54 o 
  -3   5   3      267.16      244.02     16.23 o 
  -2   5   3      556.59      605.58     34.10 o 
  -1   5   3      364.77      400.27      8.89 o 
   0   5   3     1497.81     1613.48     27.28 o 
   1   5   3       56.36       61.42      2.97 o 
   2   5   3      238.67      193.47     16.74 o 
   3   5   3       45.92       43.04      5.81 o 
   4   5   3       55.13       56.93      2.93 o 
   5   5   3      946.43      851.78     47.77 o 
   6   5   3      121.96      114.69      8.52 o 
   7   5   3       21.14       24.60      5.52 o 
   8   5   3        5.75        1.61      3.71 o 
   9   5   3       10.24       10.43      5.12 o 
  10   5   3      120.35      128.43     11.82 o 
 -10   6   3        8.20        9.33      6.42 o 
  -9   6   3        0.17       -0.30      3.75 o 
  -8   6   3       14.48       16.19      5.25 o 
  -7   6   3        0.18       -2.16      2.46 o 
  -6   6   3       42.21       40.59      4.78 o 
  -5   6   3       18.18       27.57      3.85 o 
  -4   6   3      363.52      316.49     17.61 o 
  -3   6   3       60.70       48.48     29.14 o 
  -2   6   3        0.68        2.32      1.73 o 
  -1   6   3      266.78      258.92      5.48 o 
   0   6   3      569.38      553.49     10.88 o 
   1   6   3      303.65      319.97      6.61 o 
   2   6   3      153.86      162.20      4.32 o 
   3   6   3      336.37      340.05     12.98 o 
   4   6   3     1994.41     1839.56    135.78 o 
   5   6   3      142.16      128.22      8.62 o 
   6   6   3        0.03        2.97      2.47 o 
   7   6   3        0.15       -0.43      2.88 o 
   8   6   3       12.86       16.08      5.11 o 
   9   6   3      112.12      109.38     10.89 o 
 -10   7   3       50.73       64.85      9.28 o 
  -9   7   3       42.16       36.84      6.94 o 
  -8   7   3       76.52       83.06      9.13 o 
  -7   7   3       30.34       27.79      4.65 o 
  -6   7   3      559.10      505.03     13.53 o 
  -5   7   3      641.28      652.45     17.95 o 
  -4   7   3      141.22      124.14     12.32 o 
  -3   7   3      666.68      609.03     32.47 o 
  -2   7   3       73.97       64.61      6.29 o 
  -1   7   3      447.30      426.10     13.53 o 
   0   7   3       89.42       75.26      3.70 o 
   1   7   3        0.17        2.39      1.69 o 
   2   7   3      415.16      426.12      8.58 o 
   3   7   3        1.75        2.19      1.57 o 
   4   7   3       46.78       38.38      7.01 o 
   5   7   3        5.87        6.12      2.92 o 
   6   7   3        1.66        4.91      2.97 o 
   7   7   3      416.38      412.88     16.49 o 
   8   7   3        9.74        7.51      4.33 o 
   9   7   3       23.15       31.90      7.13 o 
  -9   8   3       18.33       23.69      6.64 o 
  -8   8   3       25.71       28.86      6.69 o 
  -7   8   3       65.86       75.32      6.94 o 
  -6   8   3        3.43        2.62      2.93 o 
  -5   8   3      583.20      563.83     17.68 o 
  -4   8   3      390.11      377.92     11.04 o 
  -3   8   3      532.34      524.41     24.13 o 
  -2   8   3      155.91      157.15      7.08 o 
  -1   8   3      672.60      655.86     13.31 o 
   0   8   3       11.25       14.55      3.00 o 
   1   8   3       16.20       17.43      3.25 o 
   2   8   3      445.72      447.40     14.71 o 
   3   8   3      468.35      414.35     19.08 o 
   4   8   3        6.91        7.73      2.57 o 
   5   8   3      357.18      243.60     73.31 o 
   6   8   3       62.69       59.81      6.10 o 
   7   8   3      183.00      180.70     14.92 o 
   8   8   3        0.45        2.80      4.83 o 
  -8   9   3       23.68       23.69      6.45 o 
  -7   9   3       25.81       28.04      4.98 o 
  -6   9   3        0.01       -0.26      2.95 o 
  -5   9   3       30.60       31.39      6.30 o 
  -4   9   3      128.65       73.51     38.97 o 
  -3   9   3        0.24        0.03      2.68 o 
  -2   9   3      135.16      128.25      7.02 o 
  -1   9   3      211.76      205.32      8.35 o 
   0   9   3       20.65       20.14      5.18 o 
   1   9   3        2.83        3.88      3.51 o 
   2   9   3      220.73      231.80     10.42 o 
   3   9   3      950.20      905.01     26.74 o 
   4   9   3        0.37       -0.65      2.93 o 
   5   9   3        1.71        4.78      4.15 o 
   6   9   3        7.59        7.83      5.25 o 
   7   9   3       45.37       55.93      8.15 o 
   8   9   3        6.24        5.80      6.22 o 
  -7  10   3       67.78       76.90      7.62 o 
  -6  10   3       35.80       42.72      6.06 o 
  -5  10   3       54.10       61.82      8.30 o 
  -4  10   3      417.47      407.02     37.33 o 
  -3  10   3       27.31       35.50      5.21 o 
  -2  10   3       22.28       21.77      5.56 o 
  -1  10   3      131.76      136.49      9.91 o 
   0  10   3      108.93       76.62      8.63 o 
   1  10   3        5.22        4.77      3.87 o 
   2  10   3       72.85       67.00      7.81 o 
   3  10   3      135.62      135.99      9.95 o 
   4  10   3      150.03      159.26     10.84 o 
   5  10   3      103.02       98.04      9.72 o 
   6  10   3        0.83       -3.34      3.64 o 
   7  10   3       39.89       38.12      7.47 o 
  -6  11   3       14.94       19.26      4.76 o 
  -5  11   3        0.02        4.56      3.40 o 
  -4  11   3       19.88       22.59      5.91 o 
  -3  11   3       26.44       26.31      6.10 o 
  -2  11   3       22.67       19.19      5.62 o 
  -1  11   3        7.08        3.67      3.87 o 
   0  11   3      356.22      359.86     15.92 o 
   1  11   3       23.75       22.16      6.00 o 
   2  11   3       41.02       53.20      7.85 o 
   3  11   3        8.59       10.10      4.59 o 
   4  11   3        9.97       21.00      7.87 o 
   5  11   3        0.05       -2.76      4.83 o 
  -5  12   3        0.15        5.66      5.94 o 
  -4  12   3       11.66       20.86      7.74 o 
  -3  12   3        2.19        2.95      4.18 o 
  -2  12   3       22.40       18.82      6.19 o 
  -1  12   3        5.14        1.86      4.64 o 
   0  12   3       24.14       22.81      6.52 o 
   1  12   3        0.87        2.23      4.00 o 
   2  12   3       20.35       34.69      6.98 o 
   3  12   3        0.66        1.06      7.74 o 
   4  12   3       57.92       82.33     14.37 o 
  -2  13   3        0.91        2.69      4.48 o 
  -1  13   3       39.11       50.64      9.12 o 
   0  13   3       53.18       76.95     10.16 o 
   1  13   3       34.96       35.57      8.15 o 
 -10   0   4       14.72       18.72      5.11 o 
  -8   0   4     3395.17     3300.23     38.38 o 
  -6   0   4       44.56       46.69      5.59 o 
  -4   0   4      406.01      417.31     21.16 o 
  -2   0   4     1831.51     1954.55     22.10 o 
   0   0   4        4.33       13.04      1.66 o 
   2   0   4     3608.18     3806.87    329.86 o 
   4   0   4      418.45      390.26     28.88 o 
   6   0   4      357.49      327.34     18.99 o 
   8   0   4        8.97       15.17      4.72 o 
  10   0   4       65.45       76.94      9.18 o 
 -11   1   4        3.63       -0.18      3.04 o 
 -10   1   4        6.59        4.72      3.24 o 
  -9   1   4      185.51      166.73      7.06 o 
  -8   1   4       14.71        9.90      2.71 o 
  -7   1   4      253.79      239.13      8.21 o 
  -6   1   4        9.14        8.69      1.61 o 
  -5   1   4      197.99      210.71      6.98 o 
  -4   1   4     2306.43     2464.14     43.47 o 
  -3   1   4      514.35      487.88     11.39 o 
  -2   1   4      948.96     1036.22     13.82 o 
  -1   1   4    29151.43    26795.46    716.40 o 
   0   1   4     1643.56     1900.01     87.53 o 
   1   1   4     2540.75     2521.42    231.07 o 
   2   1   4      173.55      205.14     12.85 o 
   3   1   4       22.94       23.97      1.57 o 
   4   1   4     1027.59     1108.84     47.52 o 
   5   1   4      427.72      423.63     18.86 o 
   6   1   4      807.55      874.56     13.39 o 
   7   1   4       13.78       21.70      3.35 o 
   8   1   4      205.09      231.56      8.37 o 
   9   1   4       53.69       62.54      5.76 o 
  10   1   4       38.47       46.23      6.16 o 
 -11   2   4       34.64       29.77      5.17 o 
 -10   2   4       73.43       81.14      7.25 o 
  -9   2   4       27.26       35.00      5.00 o 
  -8   2   4       84.35       83.00      6.03 o 
  -7   2   4       26.84       28.69      3.15 o 
  -6   2   4        1.27        4.16      1.48 o 
  -5   2   4     1051.19      944.66     16.14 o 
  -4   2   4      140.07      174.84      6.22 o 
  -3   2   4      565.81      562.32     19.03 o 
  -2   2   4       49.57       37.14      5.58 o 
  -1   2   4     2563.54     2721.94    121.50 o 
   0   2   4    10253.02    11302.07    464.61 o 
   1   2   4      751.67      819.01     24.71 o 
   2   2   4      487.61      393.78     42.54 o 
   3   2   4       29.36       45.95      4.94 o 
   4   2   4      252.95      306.80     16.74 o 
   5   2   4      449.55      389.55     24.58 o 
   6   2   4      155.39      154.06      6.06 o 
   7   2   4        6.90        6.41      2.59 o 
   8   2   4       36.18       42.16      4.63 o 
   9   2   4      150.23      143.77      7.41 o 
  10   2   4        4.00       10.74      4.26 o 
 -11   3   4       24.77       36.56      5.78 o 
 -10   3   4        6.53       12.72      3.90 o 
  -9   3   4      427.74      390.44     12.81 o 
  -8   3   4      113.12      104.46      9.55 o 
  -7   3   4       56.41       59.68      5.15 o 
  -6   3   4      298.03      268.33      7.12 o 
  -5   3   4       31.25       36.24      4.33 o 
  -4   3   4       46.58       48.07      2.50 o 
  -3   3   4       96.35      109.59      5.76 o 
  -2   3   4       18.36       17.18      3.34 o 
  -1   3   4      299.90      317.66     10.61 o 
   0   3   4        2.41        1.31      0.70 o 
   1   3   4     2952.03     3103.77     81.65 o 
   2   3   4      723.09      802.98     39.25 o 
   3   3   4        0.10        0.11      0.95 o 
   4   3   4       77.29       60.29      2.84 o 
   5   3   4      968.90      904.37     45.26 o 
   6   3   4      433.93      447.17     23.95 o 
   7   3   4      570.89      544.80     11.71 o 
   8   3   4       19.24       23.53      4.71 o 
   9   3   4      157.63      162.31      9.37 o 
  10   3   4        2.21        2.59      4.49 o 
 -11   4   4       99.93      101.69     10.94 o 
 -10   4   4       88.01       97.96      8.00 o 
  -9   4   4       31.65       35.47      5.24 o 
  -8   4   4        2.27        0.48      2.49 o 
  -7   4   4       38.18       32.38      4.33 o 
  -6   4   4       14.10       10.84      2.31 o 
  -5   4   4      566.69      519.16     22.83 o 
  -4   4   4      130.26      133.31      7.43 o 
  -3   4   4     1762.45     1702.90    135.76 o 
  -2   4   4       30.28       31.86      2.77 o 
  -1   4   4      296.21      292.11      6.68 o 
   0   4   4      704.02      824.95     16.49 o 
   1   4   4      365.34      404.27      5.05 o 
   2   4   4        2.63        0.84      0.83 o 
   3   4   4      695.52      746.35     26.13 o 
   4   4   4       18.66       27.16      2.24 o 
   5   4   4       49.53       42.19      4.03 o 
   6   4   4        7.38       15.33      2.80 o 
   7   4   4      279.22      278.85     13.03 o 
   8   4   4       94.62       94.19      9.18 o 
   9   4   4      224.20      205.41     12.94 o 
  10   4   4       81.09       89.30     10.55 o 
 -10   5   4        3.97        5.92      4.50 o 
  -9   5   4        7.80        3.11      4.10 o 
  -8   5   4        0.13        5.75      3.08 o 
  -7   5   4       45.98       43.21      4.06 o 
  -6   5   4       76.76       73.82      4.54 o 
  -5   5   4      782.88      737.84     46.94 o 
  -4   5   4        2.16        1.64      1.74 o 
  -3   5   4      874.91      902.18     29.84 o 
  -2   5   4      750.85      750.58     38.24 o 
  -1   5   4     2265.12     2588.67     44.14 o 
   0   5   4       14.28       13.76      1.42 o 
   1   5   4       20.27       14.64      1.44 o 
   2   5   4       28.63       21.17      1.93 o 
   3   5   4     1582.67     1648.36     62.80 o 
   4   5   4       48.80       44.11      2.86 o 
   5   5   4        5.97        2.56      2.31 o 
   6   5   4       77.52       64.24      5.46 o 
   7   5   4       15.67       15.89      4.79 o 
   8   5   4       50.13       50.65      7.67 o 
   9   5   4      285.93      275.04     15.09 o 
  10   5   4       41.09       44.29      8.24 o 
 -10   6   4        1.92        0.35      4.49 o 
  -9   6   4        0.02        1.14      3.87 o 
  -8   6   4      439.76      375.03     23.41 o 
  -7   6   4      195.92      195.50      8.83 o 
  -6   6   4      164.12      149.85      7.41 o 
  -5   6   4        4.90        5.59      2.29 o 
  -4   6   4        7.98        6.94      2.01 o 
  -3   6   4      274.80      235.47     51.07 o 
  -2   6   4        2.05        7.95      2.15 o 
  -1   6   4      675.54      641.88     13.22 o 
   0   6   4      347.36      366.48      8.57 o 
   1   6   4      264.81      328.58      5.30 o 
   2   6   4        3.28        3.60      1.37 o 
   3   6   4        0.01       -1.48      1.12 o 
   4   6   4      671.15      634.45     12.66 o 
   5   6   4        0.19       -0.99      2.01 o 
   6   6   4       40.69       37.33      4.69 o 
   7   6   4      117.17      104.56      8.69 o 
   8   6   4       29.18       30.25      6.29 o 
   9   6   4        8.43       10.58      7.11 o 
 -10   7   4        1.65        2.66      4.23 o 
  -9   7   4        1.79       -2.16      3.70 o 
  -8   7   4       53.02       48.63      7.62 o 
  -7   7   4       57.27       58.38      6.03 o 
  -6   7   4       47.56       52.59      5.61 o 
  -5   7   4      436.02      432.80     14.88 o 
  -4   7   4      204.19      213.98     14.62 o 
  -3   7   4      155.95      150.00     15.30 o 
  -2   7   4      129.17      104.42      5.63 o 
  -1   7   4      166.97      187.55      7.10 o 
   0   7   4      146.05      122.78      4.63 o 
   1   7   4       49.54       41.57      3.12 o 
   2   7   4        0.09        1.13      1.42 o 
   3   7   4      143.93      130.99      6.21 o 
   4   7   4     1069.02     1097.58     20.34 o 
   5   7   4       72.04       70.65      5.68 o 
   6   7   4      110.44       97.42      6.73 o 
   7   7   4       10.78       14.97      6.56 o 
   8   7   4       32.26       43.35      7.57 o 
   9   7   4        1.32        7.18      4.50 o 
  -9   8   4       29.89       31.63      7.57 o 
  -8   8   4      148.84      158.12     11.72 o 
  -7   8   4       15.13       17.02      4.24 o 
  -6   8   4       63.47       62.16      6.21 o 
  -5   8   4        1.26       -3.28      3.25 o 
  -4   8   4        6.42        5.08      2.44 o 
  -3   8   4        0.02       -0.19      2.25 o 
  -2   8   4        0.57        1.15      1.98 o 
  -1   8   4       29.48       30.66      3.92 o 
   0   8   4      319.34      346.86      9.80 o 
   1   8   4      678.09      627.58     18.00 o 
   2   8   4     1763.98     1739.50     36.88 o 
   3   8   4        3.74        2.65      2.49 o 
   4   8   4      228.45      238.65      7.78 o 
   5   8   4       28.66       22.69      3.99 o 
   6   8   4      165.90      153.82      8.39 o 
   7   8   4       85.40       81.35      8.98 o 
   8   8   4       41.89       42.48      7.56 o 
  -8   9   4        8.32       13.32      5.42 o 
  -7   9   4        6.69        5.75      3.32 o 
  -6   9   4        3.55        3.90      3.25 o 
  -5   9   4       34.61       36.91      6.78 o 
  -4   9   4      422.58      420.85     15.72 o 
  -3   9   4      198.99      168.07      8.88 o 
  -2   9   4        8.13        8.30      3.16 o 
  -1   9   4        4.14        5.77      2.85 o 
   0   9   4       89.57       92.28      7.72 o 
   1   9   4       89.07       81.42      7.81 o 
   2   9   4      153.15      132.61      7.35 o 
   3   9   4       68.18       71.56      6.06 o 
   4   9   4       37.69       42.58      6.66 o 
   5   9   4      140.62      144.85     10.25 o 
   6   9   4      223.28      223.52     12.84 o 
   7   9   4        0.01        6.91      6.08 o 
  -7  10   4       19.26       26.64      5.29 o 
  -6  10   4        0.22       -0.88      4.09 o 
  -5  10   4        4.58       13.00      5.13 o 
  -4  10   4        3.22        2.79      3.17 o 
  -3  10   4      415.59      371.46     12.26 o 
  -2  10   4       10.56       10.67      3.46 o 
  -1  10   4      113.39      118.00      9.37 o 
   0  10   4      169.32      142.37     10.20 o 
   1  10   4      116.05       95.81      8.84 o 
   2  10   4       93.62       95.40      8.89 o 
   3  10   4        6.11       10.96      4.44 o 
   4  10   4       10.49       19.33      5.47 o 
   5  10   4       35.76       44.56      7.43 o 
   6  10   4        5.96       -2.69      5.53 o 
  -6  11   4       25.12       23.45      5.22 o 
  -5  11   4       10.09        7.14      7.74 o 
  -4  11   4        2.01       -1.93      3.42 o 
  -3  11   4        3.93       10.23      4.54 o 
  -2  11   4       42.62       45.21      7.51 o 
  -1  11   4        0.58       -1.23      3.52 o 
   0  11   4       15.01       18.58      5.67 o 
   1  11   4       46.62       57.75      8.30 o 
   2  11   4        6.05        5.60      4.28 o 
   3  11   4      382.57      367.68     18.44 o 
   4  11   4       13.18       20.72      7.74 o 
   5  11   4       32.72       50.01     11.47 o 
  -4  12   4       18.83       24.04      9.53 o 
  -3  12   4      131.34      145.69     11.18 o 
  -2  12   4       12.19       13.22      7.18 o 
  -1  12   4       41.40       44.94      8.35 o 
   0  12   4        0.26        0.61      4.00 o 
   1  12   4        3.78        1.85      4.15 o 
   2  12   4        5.78        6.56      4.08 o 
   3  12   4       13.03        9.05      4.84 o 
   4  12   4        2.20        3.45      6.63 o 
  -1  13   4       31.12       31.95      7.06 o 
   0  13   4       22.42       31.25      7.33 o 
 -11   0   5      428.50      450.89     26.25 o 
  -9   0   5        0.50        2.44      3.34 o 
  -7   0   5        2.67        1.01      2.42 o 
  -5   0   5      833.71      791.47     29.55 o 
  -3   0   5      973.19      945.28     26.11 o 
  -1   0   5    58095.24    47050.91    748.44 o 
   1   0   5        5.98       10.84      1.79 o 
   3   0   5      729.69      750.18     63.08 o 
   5   0   5     1177.88     1007.49     64.01 o 
   7   0   5        0.00        2.42      3.36 o 
   9   0   5      169.68      177.48     11.81 o 
 -11   1   5       33.60       44.81      6.19 o 
 -10   1   5       27.27       23.38      4.62 o 
  -9   1   5      459.10      426.26     10.78 o 
  -8   1   5      182.74      175.27      6.88 o 
  -7   1   5      228.37      218.80      7.77 o 
  -6   1   5      129.84      115.72      3.82 o 
  -5   1   5      246.04      191.09      6.74 o 
  -4   1   5       12.37        8.81      1.26 o 
  -3   1   5      172.25      156.83      3.61 o 
  -2   1   5      570.46      617.16     58.61 o 
  -1   1   5     3999.20     4357.66    188.24 o 
   0   1   5      226.27      261.72     15.66 o 
   1   1   5       33.35       24.20      5.14 o 
   2   1   5      142.48      141.84      7.83 o 
   3   1   5       23.01       19.70      1.97 o 
   4   1   5        1.36        0.98      0.92 o 
   5   1   5      169.16      148.59      5.13 o 
   6   1   5       28.15       35.37      3.81 o 
   7   1   5       58.05       56.39      4.78 o 
   8   1   5        5.11        2.91      2.53 o 
   9   1   5      162.67      168.96      8.02 o 
  10   1   5        4.74        9.38      3.39 o 
 -11   2   5       60.44       69.19      7.22 o 
 -10   2   5        1.86        4.20      3.20 o 
  -9   2   5      127.65      129.45      7.71 o 
  -8   2   5        0.33        0.40      2.37 o 
  -7   2   5       54.36       47.34      3.78 o 
  -6   2   5      363.28      401.68     11.93 o 
  -5   2   5      916.23      906.75     22.98 o 
  -4   2   5      300.39      292.26      9.59 o 
  -3   2   5      757.57      769.80     29.25 o 
  -2   2   5       54.96       56.46      2.48 o 
  -1   2   5      809.15      883.06     42.91 o 
   0   2   5       56.28       51.76      2.41 o 
   1   2   5     1687.21     2000.91     97.57 o 
   2   2   5      128.41      133.82      9.11 o 
   3   2   5      807.30      816.16     41.20 o 
   4   2   5       13.47       18.92      2.22 o 
   5   2   5      108.73       86.53      4.30 o 
   6   2   5     1093.28     1101.26     20.76 o 
   7   2   5      211.92      220.35      7.96 o 
   8   2   5        3.09        5.82      2.73 o 
   9   2   5       55.93       68.86      6.14 o 
  10   2   5       18.58       31.75      5.72 o 
 -11   3   5      117.28      136.88      8.90 o 
 -10   3   5       10.50       14.74      4.14 o 
  -9   3   5       62.36       74.57      6.74 o 
  -8   3   5      577.54      536.57     15.93 o 
  -7   3   5        1.64        5.81      2.52 o 
  -6   3   5      143.16      128.69      5.05 o 
  -5   3   5      374.60      356.40     12.69 o 
  -4   3   5      142.10      145.50      4.88 o 
  -3   3   5      212.53      165.53      5.43 o 
  -2   3   5      273.49      281.10     12.13 o 
  -1   3   5       14.54        8.91      1.32 o 
   0   3   5     1587.07     1878.54     68.73 o 
   1   3   5        2.25        2.47      0.90 o 
   2   3   5     6862.10     6666.69    427.54 o 
   3   3   5      765.78      871.99     36.01 o 
   4   3   5      121.31      104.48      7.84 o 
   5   3   5      193.58      183.74     14.01 o 
   6   3   5        0.58        0.64      2.27 o 
   7   3   5      364.50      346.58     11.17 o 
   8   3   5       15.14       11.37      3.62 o 
   9   3   5        9.04       14.35      5.60 o 
  10   3   5       66.51       68.96     10.36 o 
 -11   4   5        0.00        3.26      4.11 o 
 -10   4   5        0.52        1.62      3.68 o 
  -9   4   5      173.48      174.01      8.96 o 
  -8   4   5        1.44       -0.17      2.41 o 
  -7   4   5        1.72        1.25      2.09 o 
  -6   4   5        0.26        1.97      1.77 o 
  -5   4   5       53.35       50.68      3.79 o 
  -4   4   5      964.69      959.53     45.66 o 
  -3   4   5       27.04       30.65      2.97 o 
  -2   4   5     1912.74     2047.36     87.77 o 
  -1   4   5      106.80      120.36      4.17 o 
   0   4   5      773.68      988.79     26.99 o 
   1   4   5        0.93        3.17      1.35 o 
   2   4   5      270.10      241.33     45.86 o 
   3   4   5        1.39        1.38      1.14 o 
   4   4   5        2.04        1.03      1.24 o 
   5   4   5        3.05        1.96      1.70 o 
   6   4   5      427.20      397.25     21.02 o 
   7   4   5       52.87       47.91      7.02 o 
   8   4   5      243.85      248.79     13.28 o 
   9   4   5        1.04       -0.80      3.72 o 
  10   4   5        1.54       -0.26      4.56 o 
 -10   5   5       10.37       16.04      5.71 o 
  -9   5   5       21.39       10.56      4.54 o 
  -8   5   5      559.15      518.90     28.73 o 
  -7   5   5       80.60       85.63      6.11 o 
  -6   5   5      125.20      136.81      6.00 o 
  -5   5   5       21.58       24.21      3.20 o 
  -4   5   5       45.18       45.79      4.25 o 
  -3   5   5       29.27       13.22      8.93 o 
  -2   5   5       78.44      115.78      4.89 o 
  -1   5   5      512.06      606.18     16.03 o 
   0   5   5      369.20      379.11     11.94 o 
   1   5   5      183.30      149.75      3.53 o 
   2   5   5      293.96      261.13      8.45 o 
   3   5   5       66.17       62.03      3.16 o 
   4   5   5      321.61      337.47     12.94 o 
   5   5   5        5.68        8.90      2.33 o 
   6   5   5       55.81       59.43      5.26 o 
   7   5   5       81.17       91.27      8.83 o 
   8   5   5        0.89       -0.17      3.56 o 
   9   5   5        7.56       15.00      6.91 o 
 -10   6   5       10.87       18.78      6.15 o 
  -9   6   5       33.26       30.44      6.78 o 
  -8   6   5       27.16       25.40      6.25 o 
  -7   6   5      193.70      190.46      8.79 o 
  -6   6   5      279.41      265.50      9.61 o 
  -5   6   5        0.61        0.28      2.01 o 
  -4   6   5      163.28      169.83      6.91 o 
  -3   6   5      330.61      348.60     23.07 o 
  -2   6   5      165.72      186.68      6.78 o 
  -1   6   5      737.81      773.99     17.02 o 
   0   6   5     1554.47     1767.35     45.23 o 
   1   6   5      456.05      510.12      6.69 o 
   2   6   5        6.41        9.56      1.74 o 
   3   6   5      204.90      208.93      8.06 o 
   4   6   5      884.81      832.60     23.14 o 
   5   6   5      167.04      153.88      7.31 o 
   6   6   5      111.86       92.65      7.77 o 
   7   6   5       18.76       25.04      5.80 o 
   8   6   5       33.83       38.66      7.74 o 
   9   6   5        4.01        9.76      4.87 o 
 -10   7   5       86.04      101.39     11.09 o 
  -9   7   5       25.22       16.25      5.71 o 
  -8   7   5        2.46        5.68      4.28 o 
  -7   7   5       13.09       10.80      3.58 o 
  -6   7   5       50.80       57.92      5.87 o 
  -5   7   5       30.25       37.24      5.86 o 
  -4   7   5        1.87        1.84      3.80 o 
  -3   7   5      529.43      505.27     20.52 o 
  -2   7   5      307.84      302.19     16.36 o 
  -1   7   5      777.35      763.71     13.90 o 
   0   7   5        3.98        6.07      1.79 o 
   1   7   5        1.02        0.81      1.49 o 
   2   7   5      179.67      186.48      6.00 o 
   3   7   5        2.30        0.98      1.55 o 
   4   7   5       52.80       57.09      4.34 o 
   5   7   5        1.22       -1.08      1.87 o 
   6   7   5      197.08      173.65     12.11 o 
   7   7   5      233.51      232.90     19.27 o 
   8   7   5       49.83       53.42      8.05 o 
  -9   8   5       99.22      109.15     11.37 o 
  -8   8   5       32.17       37.86      7.31 o 
  -7   8   5       12.24       13.67      4.06 o 
  -6   8   5       45.66       44.33      6.97 o 
  -5   8   5      367.94      386.91     15.04 o 
  -4   8   5        0.26       -0.95      2.54 o 
  -3   8   5      199.85      192.04      8.12 o 
  -2   8   5       94.34       75.42      5.86 o 
  -1   8   5      131.35      126.55      9.28 o 
   0   8   5      146.52      129.65      7.05 o 
   1   8   5       34.38       30.70      3.98 o 
   2   8   5        0.09       -0.41      2.46 o 
   3   8   5      381.93      353.46     14.34 o 
   4   8   5        1.93       -1.03      2.98 o 
   5   8   5       10.91       13.00      4.54 o 
   6   8   5        6.29       11.53      4.59 o 
   7   8   5        0.86        5.73      4.35 o 
   8   8   5       17.84       20.30      5.72 o 
  -8   9   5        5.11        5.56      4.48 o 
  -7   9   5        7.80       10.24      3.89 o 
  -6   9   5       81.18       82.34      9.08 o 
  -5   9   5      125.92      136.25     16.78 o 
  -4   9   5       47.46       41.09      5.24 o 
  -3   9   5      300.37      279.15     10.24 o 
  -2   9   5        0.08        0.65      2.55 o 
  -1   9   5      444.49      416.60     11.84 o 
   0   9   5       31.22       27.01      5.46 o 
   1   9   5       15.38       18.35      5.13 o 
   2   9   5      435.03      440.20     15.90 o 
   3   9   5      269.99      273.00     10.19 o 
   4   9   5       27.73       28.14      5.91 o 
   5   9   5        2.55        2.32      3.65 o 
   6   9   5        0.94        5.56      4.23 o 
   7   9   5      180.37      155.55     16.30 o 
  -7  10   5        7.09        9.39      4.19 o 
  -6  10   5      104.64      121.62      8.50 o 
  -5  10   5       23.28       25.44      6.16 o 
  -4  10   5      117.90      118.95      7.58 o 
  -3  10   5        0.02        1.35      3.05 o 
  -2  10   5       67.42       53.21      5.78 o 
  -1  10   5       42.30       51.46      7.37 o 
   0  10   5      298.71      259.13     13.14 o 
   1  10   5       19.98       14.50      4.88 o 
   2  10   5      111.32      114.19      9.55 o 
   3  10   5       71.07       65.24      8.12 o 
   4  10   5        4.03        4.24      3.99 o 
   5  10   5       71.88       79.51      9.02 o 
   6  10   5        0.43       -2.29      3.26 o 
  -6  11   5       38.21       39.30      6.25 o 
  -5  11   5        7.16       13.68      5.57 o 
  -4  11   5      151.03      152.58      9.52 o 
  -3  11   5        1.35        2.52      4.14 o 
  -2  11   5       28.11       31.69      6.76 o 
  -1  11   5       21.68       15.35      5.49 o 
   0  11   5       68.91       80.99      9.28 o 
   1  11   5        0.13       -0.36      4.28 o 
   2  11   5       78.02       79.40      9.18 o 
   3  11   5       34.49       34.56      7.17 o 
   4  11   5      163.01      168.95     16.85 o 
   5  11   5       20.72       35.64     10.36 o 
  -4  12   5       47.05       66.17     13.40 o 
  -3  12   5        0.39        5.93      4.78 o 
  -2  12   5       46.45       42.11      7.80 o 
  -1  12   5        0.11        5.79      4.71 o 
   0  12   5        0.48       -2.06      4.63 o 
   1  12   5        0.29        4.41      4.77 o 
   2  12   5        0.19        3.41      5.32 o 
   3  12   5       39.22       51.53     12.16 o 
 -10   0   6       28.21       24.96      5.66 o 
  -8   0   6      916.64      814.63     19.22 o 
  -6   0   6      170.72      178.69     13.27 o 
  -4   0   6       17.89       18.42      2.15 o 
  -2   0   6     6379.72     6889.27    359.44 o 
   0   0   6      381.94      452.75     58.92 o 
   2   0   6     2265.37     2163.05    367.25 o 
   4   0   6      119.11       86.88      7.85 o 
   6   0   6       46.52       59.63      6.50 o 
   8   0   6       17.36       17.70      5.08 o 
  10   0   6       50.91       56.44      9.00 o 
 -11   1   6       63.15       73.83      7.42 o 
 -10   1   6        1.49       -0.55      2.84 o 
  -9   1   6        0.50       -2.55      2.42 o 
  -8   1   6        0.16        1.68      2.08 o 
  -7   1   6       31.32       36.69      3.41 o 
  -6   1   6      575.00      536.64     12.97 o 
  -5   1   6      985.71      973.24     18.43 o 
  -4   1   6      929.39      872.58     25.54 o 
  -3   1   6       75.18       54.62      4.87 o 
  -2   1   6      338.33      262.37     33.62 o 
  -1   1   6    16999.32    17864.41    592.26 o 
   0   1   6       97.81      104.37      6.18 o 
   1   1   6      181.67      181.44     14.67 o 
   2   1   6      306.98      373.65     26.64 o 
   3   1   6     1121.80     1171.66     83.04 o 
   4   1   6      195.47      151.68      8.18 o 
   5   1   6       40.66       30.46      2.28 o 
   6   1   6     1593.40     1596.66     18.95 o 
   7   1   6      329.61      314.58      9.37 o 
   8   1   6        8.59       10.50      3.67 o 
   9   1   6       39.20       43.59      5.39 o 
  10   1   6       36.70       41.33      5.47 o 
 -11   2   6        8.03        7.80      3.56 o 
 -10   2   6        0.85       -1.00      2.84 o 
  -9   2   6      238.78      234.63      9.82 o 
  -8   2   6      205.52      205.50      8.61 o 
  -7   2   6      366.71      357.95      8.42 o 
  -6   2   6      520.44      523.24     18.05 o 
  -5   2   6      459.18      501.21     11.13 o 
  -4   2   6      138.17      133.51      3.72 o 
  -3   2   6      247.31      253.86     18.05 o 
  -2   2   6     1729.58     1830.52     76.28 o 
  -1   2   6     2926.22     3386.25    156.08 o 
   0   2   6      752.04      929.49     40.01 o 
   1   2   6        0.02        0.26      0.85 o 
   2   2   6      171.93      160.98      7.55 o 
   3   2   6      342.79      364.57     18.51 o 
   4   2   6      236.78      238.23      9.23 o 
   5   2   6        8.27       10.79      2.23 o 
   6   2   6      480.16      509.47     12.62 o 
   7   2   6        0.22        3.94      2.54 o 
   8   2   6        1.15       -0.37      2.39 o 
   9   2   6      151.51      162.63      8.01 o 
  10   2   6       48.05       58.78      9.33 o 
 -11   3   6      117.97      136.33      8.97 o 
 -10   3   6        5.13        3.10      3.20 o 
  -9   3   6      249.95      251.31     10.31 o 
  -8   3   6       73.43       85.44      6.18 o 
  -7   3   6      149.27      137.11      6.81 o 
  -6   3   6      198.65      245.09      7.14 o 
  -5   3   6     1084.44     1034.44     35.63 o 
  -4   3   6       11.87        7.24      1.25 o 
  -3   3   6      146.13      162.87      5.21 o 
  -2   3   6        2.28        0.61      0.93 o 
  -1   3   6      960.27     1066.06     29.21 o 
   0   3   6      600.90      583.85     23.74 o 
   1   3   6      129.58      115.26      6.61 o 
   2   3   6      384.31      449.33     29.20 o 
   3   3   6     1084.19      938.09    116.79 o 
   4   3   6      846.93      758.35     41.80 o 
   5   3   6     1452.17     1340.99     77.25 o 
   6   3   6        9.70        7.37      2.72 o 
   7   3   6      528.09      472.67     16.70 o 
   8   3   6       31.60       16.20     11.94 o 
   9   3   6       37.22       43.61      8.10 o 
  10   3   6        9.39       11.00      5.74 o 
 -11   4   6       11.62        9.07      4.70 o 
 -10   4   6        7.35        7.36      4.25 o 
  -9   4   6       17.68       17.26      5.25 o 
  -8   4   6       85.19       86.06      6.42 o 
  -7   4   6       42.10       47.52      4.07 o 
  -6   4   6       17.56       10.24      2.38 o 
  -5   4   6      897.61      885.32     32.83 o 
  -4   4   6        4.71        2.72      1.06 o 
  -3   4   6        0.16        0.73      0.90 o 
  -2   4   6       45.09       32.44      2.20 o 
  -1   4   6     2264.40     2395.04     68.12 o 
   0   4   6       74.64      102.26      3.13 o 
   1   4   6       46.39       54.45      2.27 o 
   2   4   6       44.71       34.07     10.16 o 
   3   4   6      239.52      270.36      8.74 o 
   4   4   6      408.50      409.62     16.05 o 
   5   4   6       12.32       10.47      2.35 o 
   6   4   6       53.72       37.60      3.88 o 
   7   4   6       95.33       99.67      8.44 o 
   8   4   6        2.06       -1.31      3.56 o 
   9   4   6       93.12      104.59     10.84 o 
 -10   5   6       12.05       15.72      5.40 o 
  -9   5   6      137.42      131.51     10.39 o 
  -8   5   6       41.51       34.99      6.61 o 
  -7   5   6      137.89      145.56      7.58 o 
  -6   5   6       57.14       63.37      6.45 o 
  -5   5   6      127.04      113.85      5.59 o 
  -4   5   6      176.67      168.80     10.39 o 
  -3   5   6      128.57      105.48      6.53 o 
  -2   5   6      140.67      146.49      5.26 o 
  -1   5   6     1870.78     2038.54     41.85 o 
   0   5   6       29.16       35.69      2.02 o 
   1   5   6     1195.62     1292.38     36.45 o 
   2   5   6       45.89       61.40      3.03 o 
   3   5   6      123.84      114.57      4.08 o 
   4   5   6      300.63      328.63     16.05 o 
   5   5   6      284.41      250.89     12.92 o 
   6   5   6        0.62       -0.96      2.25 o 
   7   5   6      179.76      175.10     10.96 o 
   8   5   6        2.81        1.05      3.71 o 
   9   5   6      166.94      161.34     15.33 o 
 -10   6   6        1.05       -0.28      4.09 o 
  -9   6   6        0.44        5.99      4.44 o 
  -8   6   6      151.34      145.30     10.73 o 
  -7   6   6        8.70        8.69      3.39 o 
  -6   6   6      452.84      470.29     15.40 o 
  -5   6   6        0.84        1.69      2.18 o 
  -4   6   6     1353.06     1242.10     95.25 o 
  -3   6   6      983.44      940.74     61.05 o 
  -2   6   6      209.79      225.25     14.47 o 
  -1   6   6        0.76        2.78      1.41 o 
   0   6   6       31.48       33.42      6.32 o 
   1   6   6       94.16       93.69      3.64 o 
   2   6   6      276.05      320.38      7.99 o 
   3   6   6       38.55       46.94      3.16 o 
   4   6   6      116.23      117.50      7.92 o 
   5   6   6      151.27      125.84     22.47 o 
   6   6   6       32.89       36.10      4.87 o 
   7   6   6       57.36       62.50      8.05 o 
   8   6   6        7.92       12.72      4.88 o 
   9   6   6       25.99       26.07      8.08 o 
 -10   7   6       25.44       25.54      8.08 o 
  -9   7   6        1.62       -2.29      5.80 o 
  -8   7   6       43.66       43.77      7.52 o 
  -7   7   6       16.76       15.27      3.97 o 
  -6   7   6      440.52      447.88     15.98 o 
  -5   7   6        2.26        5.68      2.63 o 
  -4   7   6     2245.62     2374.45    116.66 o 
  -3   7   6       23.56       24.23      6.75 o 
  -2   7   6       15.73       20.41      3.34 o 
  -1   7   6      484.63      471.22     13.09 o 
   0   7   6        0.13        0.39      1.48 o 
   1   7   6      220.39      231.23      5.87 o 
   2   7   6      196.45      195.50      6.29 o 
   3   7   6        7.57        3.96      2.10 o 
   4   7   6      238.06      230.36      9.51 o 
   5   7   6       14.20       16.01      3.63 o 
   6   7   6      303.03      278.71     10.69 o 
   7   7   6        4.59       10.21      4.86 o 
   8   7   6       32.83       46.96      9.19 o 
  -9   8   6        2.53        1.40      4.48 o 
  -8   8   6       24.43       36.25      7.47 o 
  -7   8   6       39.53       47.77      6.16 o 
  -6   8   6      400.22      384.48     15.58 o 
  -5   8   6        9.21       14.90      6.22 o 
  -4   8   6      300.54      265.50     43.24 o 
  -3   8   6      714.48      695.32     43.58 o 
  -2   8   6      565.72      505.64     17.57 o 
  -1   8   6       23.35       20.47      3.67 o 
   0   8   6       63.51       81.18      5.58 o 
   1   8   6      273.92      284.49      6.84 o 
   2   8   6      849.37      806.33     24.42 o 
   3   8   6        0.00       -1.28      2.40 o 
   4   8   6       50.75       49.09      6.72 o 
   5   8   6       17.39       21.85      5.42 o 
   6   8   6      145.28      130.16     10.01 o 
   7   8   6       37.63       40.48     10.22 o 
   8   8   6       46.23       52.22     11.88 o 
  -8   9   6       42.70       44.39      8.20 o 
  -7   9   6       21.62       27.42      5.37 o 
  -6   9   6       57.67       46.08      7.57 o 
  -5   9   6      126.61      133.76     13.05 o 
  -4   9   6      215.56      211.36     18.85 o 
  -3   9   6        4.08        0.18      2.97 o 
  -2   9   6      194.14      209.76      9.02 o 
  -1   9   6      124.71      134.05      7.28 o 
   0   9   6        0.06       -4.23      3.04 o 
   1   9   6      588.75      539.24     17.68 o 
   2   9   6        0.02       -2.60      2.98 o 
   3   9   6       91.60       93.36      6.69 o 
   4   9   6       32.55       31.11      6.29 o 
   5   9   6       28.58       34.47      6.78 o 
   6   9   6      128.50      136.66     10.45 o 
   7   9   6       25.04       32.05      9.95 o 
  -7  10   6       10.40       17.25      4.73 o 
  -6  10   6       10.10       15.81      5.76 o 
  -5  10   6       22.90       24.76      5.96 o 
  -4  10   6        8.59       17.94      4.21 o 
  -3  10   6      550.57      492.62     26.83 o 
  -2  10   6        0.09       -0.19      2.66 o 
  -1  10   6       21.60       24.55      5.84 o 
   0  10   6        0.02       -2.56      3.22 o 
   1  10   6       98.01       88.33      9.08 o 
   2  10   6      313.29      327.55     14.85 o 
   3  10   6       63.46       59.26      7.86 o 
   4  10   6        6.11        5.39      4.35 o 
   5  10   6       36.40       37.08      6.93 o 
   6  10   6        0.56        2.12      3.84 o 
  -6  11   6       15.94       32.12      7.03 o 
  -5  11   6        0.28        5.04      5.11 o 
  -4  11   6       20.02       25.46      5.14 o 
  -3  11   6       12.19       23.39      6.22 o 
  -2  11   6       59.37       51.12      8.01 o 
  -1  11   6        1.03        1.79      3.95 o 
   0  11   6       38.20       37.92      7.42 o 
   1  11   6      268.60      283.54     14.54 o 
   2  11   6        9.42       14.71      5.18 o 
   3  11   6      106.98      119.45     10.21 o 
   4  11   6       16.57       26.80      8.56 o 
   5  11   6       34.72       34.12      9.95 o 
  -4  12   6        0.28       -3.04      6.08 o 
  -3  12   6       21.29       30.29      6.89 o 
  -2  12   6        0.52        3.22      4.63 o 
  -1  12   6       80.55       78.79     10.01 o 
   0  12   6        3.91       11.27      5.66 o 
   1  12   6        7.84        0.94      4.97 o 
   2  12   6        1.44        5.36      4.68 o 
   3  12   6        7.97       11.47      7.18 o 
 -11   0   7       96.94       92.28     13.81 o 
  -9   0   7      458.33      428.90     21.69 o 
  -7   0   7     1141.29     1065.87     34.40 o 
  -5   0   7      223.73      197.97      6.93 o 
  -3   0   7       52.42       43.57      3.80 o 
  -1   0   7      295.21      381.37     21.47 o 
   1   0   7        0.76        5.26      3.66 o 
   3   0   7     6883.95     7092.74    925.40 o 
   5   0   7      981.26      910.82     66.02 o 
   7   0   7       90.57       89.16      8.23 o 
   9   0   7        2.69       -1.63      3.74 o 
 -11   1   7       20.44       26.17      6.11 o 
 -10   1   7       94.60      104.08      7.39 o 
  -9   1   7        2.68        3.60      2.78 o 
  -8   1   7      104.32       99.19      5.22 o 
  -7   1   7       36.50       39.97      3.56 o 
  -6   1   7      139.60      150.41      3.93 o 
  -5   1   7      511.20      536.34      7.84 o 
  -4   1   7        0.06        0.12      0.89 o 
  -3   1   7     1179.65     1312.20     30.87 o 
  -2   1   7     2822.85     3206.07    140.84 o 
  -1   1   7     3292.18     3675.70    173.12 o 
   0   1   7     1402.09     1634.84    108.59 o 
   1   1   7      902.00      947.54     84.20 o 
   2   1   7       98.58      119.51      8.83 o 
   3   1   7     1355.77     1616.47    100.90 o 
   4   1   7       26.68       29.92      2.40 o 
   5   1   7       23.83       27.41      2.74 o 
   6   1   7      192.19      189.26      7.26 o 
   7   1   7       37.93       36.95      4.43 o 
   8   1   7       19.66       20.87      3.92 o 
   9   1   7      231.15      242.93      9.75 o 
  10   1   7        1.11       -1.24      3.00 o 
 -11   2   7       40.07       50.65      6.30 o 
 -10   2   7       42.14       48.96      5.99 o 
  -9   2   7       14.73       13.87      3.79 o 
  -8   2   7      106.40      100.84      6.48 o 
  -7   2   7       89.44       92.46      4.67 o 
  -6   2   7      362.13      335.05      8.78 o 
  -5   2   7      689.90      687.98     25.91 o 
  -4   2   7     2199.42     2228.62     83.98 o 
  -3   2   7      254.15      317.03     15.86 o 
  -2   2   7      892.45      960.33     42.43 o 
  -1   2   7       36.21       33.32      2.31 o 
   0   2   7       75.35       80.87      5.53 o 
   1   2   7       69.65       57.24      2.91 o 
   2   2   7     2251.84     2494.98    219.33 o 
   3   2   7      105.75      125.50      5.06 o 
   4   2   7      226.27      198.10      8.92 o 
   5   2   7      853.98      825.25     38.08 o 
   6   2   7     1248.93     1227.76     24.51 o 
   7   2   7       88.13       73.30      6.35 o 
   8   2   7       11.28       14.06      4.08 o 
   9   2   7        5.94       11.76      4.40 o 
  10   2   7       62.08       83.95     10.59 o 
 -11   3   7        1.43        5.91      4.28 o 
 -10   3   7        0.10       -2.94      2.68 o 
  -9   3   7      106.66      118.39      8.82 o 
  -8   3   7      238.57      219.59      9.00 o 
  -7   3   7       12.70       15.13      3.32 o 
  -6   3   7      380.11      393.63     13.84 o 
  -5   3   7      470.95      511.44     18.27 o 
  -4   3   7      109.21      137.37      7.67 o 
  -3   3   7      121.10      104.73      8.81 o 
  -2   3   7      225.53      253.42     12.04 o 
  -1   3   7     3051.72     3480.35     99.67 o 
   0   3   7       20.68       24.60      1.97 o 
   1   3   7        0.01        0.86      0.96 o 
   2   3   7      467.47      430.77     26.28 o 
   3   3   7       11.12       18.14      4.91 o 
   4   3   7      212.90      209.20      5.81 o 
   5   3   7       47.53       53.18      3.96 o 
   6   3   7      376.02      370.11     11.15 o 
   7   3   7       27.18       31.24      4.71 o 
   8   3   7        1.74        2.71      3.21 o 
   9   3   7        0.06        0.32      4.34 o 
  10   3   7        6.54       16.17      6.63 o 
 -11   4   7       43.60       59.44      8.95 o 
 -10   4   7      142.40      144.79     11.14 o 
  -9   4   7       74.01       73.83     11.12 o 
  -8   4   7       40.44       37.60      6.30 o 
  -7   4   7       92.47       93.25      5.09 o 
  -6   4   7       24.85       25.30      3.39 o 
  -5   4   7      195.14      196.66     12.95 o 
  -4   4   7      274.14      248.35     10.13 o 
  -3   4   7       31.83       30.26      2.04 o 
  -2   4   7     3506.17     3807.74    151.56 o 
  -1   4   7       81.60       84.85      3.46 o 
   0   4   7      222.11      190.99      4.62 o 
   1   4   7      578.64      684.94     29.30 o 
   2   4   7      175.69      224.71      5.12 o 
   3   4   7        3.89        8.44      2.31 o 
   4   4   7      102.16       69.27     12.65 o 
   5   4   7        0.05        0.57      1.69 o 
   6   4   7      342.50      319.49     23.42 o 
   7   4   7       46.88       35.94      6.61 o 
   8   4   7      334.65      317.98     27.84 o 
   9   4   7        6.92        6.24      5.02 o 
 -10   5   7        1.03        0.46      3.73 o 
  -9   5   7        9.55        8.91      4.41 o 
  -8   5   7        1.87        3.56      3.76 o 
  -7   5   7      680.41      676.23     18.26 o 
  -6   5   7      252.23      256.82     11.10 o 
  -5   5   7       16.27       18.21      3.11 o 
  -4   5   7       58.17       58.15      7.98 o 
  -3   5   7      215.08      215.12     19.72 o 
  -2   5   7      257.49      239.10      7.66 o 
  -1   5   7      400.14      430.06     14.71 o 
   0   5   7      463.53      577.70     38.94 o 
   1   5   7      315.30      341.90     16.79 o 
   2   5   7     1540.54     1584.51     68.11 o 
   3   5   7      541.10      594.92     22.59 o 
   4   5   7      107.97      120.01      5.75 o 
   5   5   7       18.17       17.92      3.05 o 
   6   5   7      118.91       95.48      6.48 o 
   7   5   7       36.17       42.11      7.08 o 
   8   5   7       16.14       20.76      5.74 o 
   9   5   7        3.66       -2.77      4.31 o 
 -10   6   7       17.61       20.65      6.45 o 
  -9   6   7       15.19       12.72      5.66 o 
  -8   6   7       50.59       50.52      7.77 o 
  -7   6   7      736.43      691.29     19.48 o 
  -6   6   7      435.66      412.16     14.58 o 
  -5   6   7      771.33      750.83     52.41 o 
  -4   6   7      638.58      640.85     18.44 o 
  -3   6   7        5.35        5.31      2.38 o 
  -2   6   7       24.96       21.63      3.27 o 
  -1   6   7      177.40      202.07      9.07 o 
   0   6   7      359.98      361.04     18.32 o 
   1   6   7       33.10       23.07      2.37 o 
   2   6   7      202.04      189.25      7.96 o 
   3   6   7     1761.21     1689.26    132.11 o 
   4   6   7       31.88       29.15      2.96 o 
   5   6   7      145.71      130.89      8.92 o 
   6   6   7      183.16      164.94     11.33 o 
   7   6   7       14.74       18.03      5.31 o 
   8   6   7      160.02      159.33     13.61 o 
   9   6   7       11.77       10.69      5.77 o 
  -9   7   7        0.82        1.60      4.25 o 
  -8   7   7       73.30       79.23      9.38 o 
  -7   7   7       24.38       30.35      5.02 o 
  -6   7   7       34.99       49.88      7.01 o 
  -5   7   7       22.33       21.30      3.92 o 
  -4   7   7        1.94        3.11      2.30 o 
  -3   7   7        4.88        4.32      2.50 o 
  -2   7   7        0.19       -0.26      1.88 o 
  -1   7   7      431.86      416.74     10.92 o 
   0   7   7      298.53      304.95      8.06 o 
   1   7   7       31.59       32.85      2.89 o 
   2   7   7       16.24       16.03      2.83 o 
   3   7   7      258.89      190.94     73.90 o 
   4   7   7      144.51      145.13      9.33 o 
   5   7   7      117.08      100.39      8.20 o 
   6   7   7       11.91       12.28      4.92 o 
   7   7   7      100.59      102.33     10.64 o 
   8   7   7       51.90       66.61      9.22 o 
  -9   8   7      159.06      172.94     21.27 o 
  -8   8   7        0.02       -4.56      3.32 o 
  -7   8   7       93.48       91.63      7.63 o 
  -6   8   7       97.64       97.01      9.35 o 
  -5   8   7      992.72     1003.09     43.65 o 
  -4   8   7        1.83        5.77      3.11 o 
  -3   8   7      121.81      119.95     10.40 o 
  -2   8   7      340.57      324.25     10.51 o 
  -1   8   7      516.03      516.06     12.85 o 
   0   8   7       28.65       36.82      4.36 o 
   1   8   7      638.26      697.58     18.42 o 
   2   8   7        0.72        0.25      3.05 o 
   3   8   7       68.98       60.19      5.58 o 
   4   8   7        8.54        4.20      3.52 o 
   5   8   7       53.32       62.49      7.80 o 
   6   8   7       32.03       35.11      6.68 o 
   7   8   7        0.32        4.01      5.80 o 
  -8   9   7       20.09       31.71      7.14 o 
  -7   9   7        4.67        6.52      3.65 o 
  -6   9   7       38.99       37.94      7.33 o 
  -5   9   7      645.13      675.48     21.00 o 
  -4   9   7       12.95       16.82      4.05 o 
  -3   9   7        8.27        9.25      3.44 o 
  -2   9   7       63.21       62.16      5.92 o 
  -1   9   7        7.78        6.63      3.13 o 
   0   9   7      295.13      273.81      9.95 o 
   1   9   7     1098.58     1058.63     24.65 o 
   2   9   7       13.57       13.28      4.73 o 
   3   9   7       55.83       54.56      5.75 o 
   4   9   7      154.08      149.73     10.35 o 
   5   9   7        1.02        0.65      3.56 o 
   6   9   7        0.01        2.24      4.05 o 
   7   9   7       63.62       67.83     13.40 o 
  -7  10   7        1.43        2.30      3.39 o 
  -6  10   7        2.22        1.86      3.82 o 
  -5  10   7        3.28        7.26      4.62 o 
  -4  10   7       32.75       49.17      6.02 o 
  -3  10   7      148.10      135.15      8.16 o 
  -2  10   7      104.57      129.00      7.85 o 
  -1  10   7      456.42      460.94     17.58 o 
   0  10   7      653.43      601.13     19.83 o 
   1  10   7       37.95       38.20      6.89 o 
   2  10   7      270.15      254.30     14.71 o 
   3  10   7       15.56       13.17      4.98 o 
   4  10   7       68.20       73.63     12.57 o 
   5  10   7       29.04       32.62      6.59 o 
   6  10   7       18.34       25.55      6.00 o 
  -6  11   7        1.14        2.76      4.25 o 
  -5  11   7        0.05        4.59      4.37 o 
  -4  11   7        6.98        5.02      3.66 o 
  -3  11   7        6.39       11.59      4.93 o 
  -2  11   7        7.92        6.54      4.18 o 
  -1  11   7        3.37        6.13      4.38 o 
   0  11   7        4.84        5.09      4.64 o 
   1  11   7        1.38        6.84      4.42 o 
   2  11   7        2.66        1.83      3.55 o 
   3  11   7        3.63        1.66      3.70 o 
   4  11   7       91.59       97.67     14.64 o 
  -4  12   7      254.94      270.89     22.38 o 
  -3  12   7       11.39       14.92      5.60 o 
  -2  12   7       58.07       82.81     23.83 o 
  -1  12   7        7.90       14.65      5.52 o 
   0  12   7       48.68       53.48      8.74 o 
   1  12   7       11.62       10.24      5.74 o 
   2  12   7       76.02       68.64      9.60 o 
 -10   0   8       90.42       80.95     12.16 o 
  -8   0   8      482.66      441.36     14.53 o 
  -6   0   8      276.77      310.68      7.95 o 
  -4   0   8      502.14      460.15     15.33 o 
  -2   0   8     1246.32     1227.93     23.62 o 
   0   0   8       31.61       58.41      6.35 o 
   2   0   8      595.53      554.50     90.76 o 
   4   0   8      738.64      653.46     76.94 o 
   6   0   8      271.76      270.65     12.21 o 
   8   0   8        1.49        4.04      3.90 o 
  10   0   8      128.86      156.80     12.25 o 
 -11   1   8        0.14        1.82      3.03 o 
 -10   1   8       80.65       78.39      7.51 o 
  -9   1   8      392.30      362.59     11.85 o 
  -8   1   8      374.74      364.32      9.36 o 
  -7   1   8        1.99        3.86      1.97 o 
  -6   1   8      149.77      139.41      4.89 o 
  -5   1   8      593.61      516.38     17.29 o 
  -4   1   8     1682.58     1641.24     43.03 o 
  -3   1   8      374.80      390.30     15.49 o 
  -2   1   8     2808.08     2948.14     92.37 o 
  -1   1   8      154.31      165.26      8.21 o 
   0   1   8       46.38       61.24      3.64 o 
   1   1   8       76.58      100.93      8.69 o 
   2   1   8     2179.32     2375.79    190.81 o 
   3   1   8     2006.32     2113.09    159.96 o 
   4   1   8       54.84       80.58      5.38 o 
   5   1   8       14.23       13.16      2.57 o 
   6   1   8      908.24      918.97     21.83 o 
   7   1   8       89.83      111.34      7.12 o 
   8   1   8      114.38      116.44      8.04 o 
   9   1   8        4.88       12.96      4.59 o 
  10   1   8      112.35      125.07      9.54 o 
 -11   2   8        1.97        2.58      3.20 o 
 -10   2   8       58.84       60.77      6.49 o 
  -9   2   8        1.65        2.48      2.86 o 
  -8   2   8       40.31       40.93      4.89 o 
  -7   2   8       48.25       52.66      3.94 o 
  -6   2   8      260.77      236.68      5.66 o 
  -5   2   8        0.05       -0.45      1.11 o 
  -4   2   8      112.19      125.21      4.56 o 
  -3   2   8      301.54      288.09      8.41 o 
  -2   2   8     4245.50     5098.83    320.24 o 
  -1   2   8     1334.43     1462.53     70.75 o 
   0   2   8     1399.87     1624.36     90.19 o 
   1   2   8     1051.14     1208.34     89.76 o 
   2   2   8     1468.19     1305.45     96.41 o 
   3   2   8      167.84      198.93     11.34 o 
   4   2   8       23.57       31.88      2.66 o 
   5   2   8        1.90        6.87      2.20 o 
   6   2   8      139.93      170.99      8.15 o 
   7   2   8      260.94      253.81     10.27 o 
   8   2   8        0.41        3.75      3.43 o 
   9   2   8       32.58       43.06      6.40 o 
 -11   3   8        0.92        2.91      4.08 o 
 -10   3   8        9.05       12.39      6.01 o 
  -9   3   8        1.59        1.68      3.32 o 
  -8   3   8       38.74       45.81      5.14 o 
  -7   3   8      362.11      351.46      8.65 o 
  -6   3   8      324.00      335.17      9.66 o 
  -5   3   8      108.77       98.05      4.65 o 
  -4   3   8     1769.07     1924.39     79.96 o 
  -3   3   8      603.91      660.73     33.58 o 
  -2   3   8      232.28      270.50      8.42 o 
  -1   3   8       11.16        7.23      1.61 o 
   0   3   8      131.07      211.53     10.65 o 
   1   3   8     1246.13     1430.42     59.67 o 
   2   3   8        6.73        1.73      1.33 o 
   3   3   8      130.56      123.55     19.96 o 
   4   3   8        0.14       -0.66      1.30 o 
   5   3   8      392.17      371.26     20.42 o 
   6   3   8        9.61        8.67      3.19 o 
   7   3   8       56.46       71.59      6.51 o 
   8   3   8       31.13       39.47      7.58 o 
   9   3   8       14.24       17.54      6.19 o 
 -11   4   8       24.72       31.09      7.02 o 
 -10   4   8       29.35       19.03      5.47 o 
  -9   4   8        4.37        7.31      4.44 o 
  -8   4   8        1.67        0.18      2.98 o 
  -7   4   8       16.65       16.66      3.59 o 
  -6   4   8        8.34        4.42      3.07 o 
  -5   4   8      263.39      271.72     24.97 o 
  -4   4   8        1.21        2.01      1.72 o 
  -3   4   8      722.98      824.33     34.81 o 
  -2   4   8        0.36        8.90      1.70 o 
  -1   4   8       43.64       28.73      2.52 o 
   0   4   8      277.41      324.83     12.92 o 
   1   4   8      341.15      387.27     17.77 o 
   2   4   8     1295.63     1407.90     79.25 o 
   3   4   8       86.68       84.66      3.68 o 
   4   4   8        2.35        6.02      1.61 o 
   5   4   8      778.31      618.33     91.98 o 
   6   4   8        0.86       -0.56      2.17 o 
   7   4   8       22.57       15.08      6.77 o 
   8   4   8       57.46       54.48      8.59 o 
   9   4   8       31.73       46.75     11.12 o 
 -10   5   8        0.07        2.57      3.65 o 
  -9   5   8      239.71      225.46     21.69 o 
  -8   5   8       25.48       27.03      5.90 o 
  -7   5   8      222.78      225.71      9.31 o 
  -6   5   8      154.05      159.51      9.24 o 
  -5   5   8       49.54       37.66      3.95 o 
  -4   5   8      120.25       89.93     35.07 o 
  -3   5   8      856.14      843.78     47.56 o 
  -2   5   8        3.10        6.96      1.68 o 
  -1   5   8      217.55      222.65      5.87 o 
   0   5   8      959.31     1045.45     28.46 o 
   1   5   8      454.41      537.15     22.35 o 
   2   5   8      403.19      390.31     29.40 o 
   3   5   8      206.94      192.58     11.03 o 
   4   5   8      400.10      430.75     18.34 o 
   5   5   8      261.57      238.74      9.99 o 
   6   5   8      293.28      269.78     13.12 o 
   7   5   8      150.04      141.79     10.30 o 
   8   5   8        3.83       12.76      5.49 o 
   9   5   8       48.10       48.89      8.83 o 
 -10   6   8        3.04        2.40      3.58 o 
  -9   6   8        0.34        2.22      4.05 o 
  -8   6   8      262.22      242.25     13.38 o 
  -7   6   8        5.00        1.74      2.96 o 
  -6   6   8       29.33       27.37      5.60 o 
  -5   6   8        0.19        0.89      2.16 o 
  -4   6   8       12.63       11.77      4.32 o 
  -3   6   8        9.04       14.32      3.85 o 
  -2   6   8       14.89       17.31      3.11 o 
  -1   6   8      247.48      234.32     13.56 o 
   0   6   8      275.74      328.06      7.66 o 
   1   6   8      164.93      162.40      6.76 o 
   2   6   8       68.17       73.77      4.37 o 
   3   6   8      585.53      607.71     39.13 o 
   4   6   8      531.84      556.92     20.71 o 
   5   6   8        0.16       -1.72      2.34 o 
   6   6   8      188.44      180.11     13.39 o 
   7   6   8        7.19        6.12      4.28 o 
   8   6   8        1.32        2.23      4.05 o 
  -9   7   8        0.00        2.16      4.24 o 
  -8   7   8       16.17       10.41      4.95 o 
  -7   7   8       74.85       73.04      9.05 o 
  -6   7   8      191.52      186.68     11.05 o 
  -5   7   8      327.29      328.13     18.47 o 
  -4   7   8      732.21      723.18     51.86 o 
  -3   7   8      367.17      349.96     22.62 o 
  -2   7   8      813.45      787.14     40.35 o 
  -1   7   8      102.48      103.61      6.09 o 
   0   7   8      135.60      115.04      4.54 o 
   1   7   8       81.87       87.94      4.23 o 
   2   7   8     1320.74     1351.22     46.26 o 
   3   7   8      101.31       71.28     13.77 o 
   4   7   8        0.37       -0.14      2.99 o 
   5   7   8       49.16       53.44      7.18 o 
   6   7   8      504.55      429.80     16.82 o 
   7   7   8        7.47        9.67      7.05 o 
   8   7   8       43.54       61.61     12.99 o 
  -9   8   8       29.57       32.87      7.61 o 
  -8   8   8      156.06      170.47     12.25 o 
  -7   8   8       50.26       35.56      6.84 o 
  -6   8   8      627.18      664.29     20.70 o 
  -5   8   8       15.48       21.59      4.33 o 
  -4   8   8      479.07      444.46     33.98 o 
  -3   8   8      430.72      394.00     15.85 o 
  -2   8   8        2.12        1.48      2.71 o 
  -1   8   8      521.43      480.74     12.73 o 
   0   8   8        1.12        0.89      1.90 o 
   1   8   8      290.16      277.44      8.32 o 
   2   8   8      166.94      175.74      8.12 o 
   3   8   8       42.73       48.53      6.39 o 
   4   8   8       99.14       91.16      8.35 o 
   5   8   8       59.18       55.86      7.71 o 
   6   8   8        7.68        4.80      7.94 o 
   7   8   8        9.14        6.35      5.80 o 
  -8   9   8        1.43       -0.23      4.08 o 
  -7   9   8        5.89        4.89      4.44 o 
  -6   9   8       12.89        9.92      4.71 o 
  -5   9   8        0.74        4.19      3.95 o 
  -4   9   8        0.05        1.06      3.07 o 
  -3   9   8      262.00      235.69      9.92 o 
  -2   9   8      216.22      211.03      9.35 o 
  -1   9   8      292.84      273.98     10.37 o 
   0   9   8      106.27      106.04      5.94 o 
   1   9   8      805.66      765.89     42.13 o 
   2   9   8       21.52       18.28      5.11 o 
   3   9   8        3.68        2.66      2.86 o 
   4   9   8        0.27        0.58      3.75 o 
   5   9   8       53.80       52.28      7.91 o 
   6   9   8      123.31      114.29      9.87 o 
  -7  10   8        0.08        0.67      3.90 o 
  -6  10   8       56.28       60.80      8.73 o 
  -5  10   8      179.95      213.93     12.99 o 
  -4  10   8       68.66       66.93      6.77 o 
  -3  10   8       16.72       21.03      4.72 o 
  -2  10   8      222.74      213.72      9.83 o 
  -1  10   8        6.90        1.91      3.97 o 
   0  10   8       21.42       21.98      5.98 o 
   1  10   8       78.24       77.44      8.94 o 
   2  10   8      114.02      125.80     10.11 o 
   3  10   8       12.57       23.27     13.88 o 
   4  10   8       40.60       41.58     10.50 o 
   5  10   8        3.12        4.33      4.31 o 
  -6  11   8       12.36       15.78      5.68 o 
  -5  11   8      256.93      251.35     14.55 o 
  -4  11   8        0.48        0.25      3.17 o 
  -3  11   8        3.79        6.62      3.63 o 
  -2  11   8        9.73        7.53      5.02 o 
  -1  11   8        3.76        4.70      4.25 o 
   0  11   8       19.87       20.07      5.89 o 
   1  11   8        5.68       11.71      5.52 o 
   2  11   8        1.33        1.45      6.42 o 
   3  11   8      253.99      279.04     21.41 o 
   4  11   8        4.02        9.39      6.49 o 
  -3  12   8        5.06        7.32      5.53 o 
  -2  12   8        3.27        5.10      5.27 o 
  -1  12   8       55.99       66.15      9.44 o 
   0  12   8        7.66        6.76      6.63 o 
   1  12   8        5.63        7.35      5.03 o 
   2  12   8       32.56       31.28      7.43 o 
 -11   0   9        0.61        6.35      5.94 o 
  -9   0   9      215.71      167.36     37.16 o 
  -7   0   9      571.35      504.36     15.06 o 
  -5   0   9        0.41        0.97      1.85 o 
  -3   0   9     3531.05     3887.48     92.42 o 
  -1   0   9      137.35      104.51     17.41 o 
   1   0   9     1154.79     1186.06    144.36 o 
   3   0   9       14.09        7.29      2.53 o 
   5   0   9      380.35      292.10     25.00 o 
   7   0   9       35.03       33.34      7.87 o 
   9   0   9        5.59        5.95      5.11 o 
 -11   1   9       22.95       32.03      6.17 o 
 -10   1   9      223.10      243.74     10.58 o 
  -9   1   9       40.97       45.59      5.42 o 
  -8   1   9      134.37      113.75      5.62 o 
  -7   1   9       74.41       72.39      4.43 o 
  -6   1   9       10.87       10.86      1.75 o 
  -5   1   9      260.30      227.89      5.85 o 
  -4   1   9      105.89       46.88     17.07 o 
  -3   1   9       15.94       14.29      2.35 o 
  -2   1   9      887.57      854.26     30.09 o 
  -1   1   9      836.46      934.16     49.46 o 
   0   1   9     1253.59     1596.46    111.00 o 
   1   1   9     1127.10     1327.76     97.36 o 
   2   1   9      132.85      142.37     14.30 o 
   3   1   9      117.53      154.98     11.35 o 
   4   1   9      218.96      210.37     13.37 o 
   5   1   9      393.90      402.66     21.08 o 
   6   1   9       54.69       64.12      6.01 o 
   7   1   9       86.62      106.82      7.44 o 
   8   1   9       36.52       39.20      5.87 o 
   9   1   9      250.61      271.42     12.47 o 
 -11   2   9        1.99        7.17      4.38 o 
 -10   2   9      108.07      109.90      7.78 o 
  -9   2   9        3.02        1.99      2.98 o 
  -8   2   9      121.37      109.06      6.62 o 
  -7   2   9      111.88      110.82      6.78 o 
  -6   2   9        0.15        2.20      1.43 o 
  -5   2   9     1405.63     1452.52     48.35 o 
  -4   2   9       79.57       55.78     10.51 o 
  -3   2   9       96.05       85.25      3.63 o 
  -2   2   9      521.84      452.51     22.83 o 
  -1   2   9     3153.56     3952.32    200.06 o 
   0   2   9      122.16      104.74      7.78 o 
   1   2   9       27.16       19.05      2.31 o 
   2   2   9     3089.60     3401.07    263.51 o 
   3   2   9        1.41        2.33      1.40 o 
   4   2   9      197.87      177.15     10.41 o 
   5   2   9      147.51      132.46      8.06 o 
   6   2   9        0.06       -1.88      2.41 o 
   7   2   9       10.92        9.91      4.27 o 
   8   2   9       27.07       34.22      5.69 o 
   9   2   9       30.57       35.09      6.07 o 
 -11   3   9        0.43        5.77      4.29 o 
 -10   3   9      165.42      173.80     17.54 o 
  -9   3   9      119.39      125.02     11.05 o 
  -8   3   9       72.60       75.00      7.95 o 
  -7   3   9      119.11      110.74      5.36 o 
  -6   3   9      236.33      208.70     10.28 o 
  -5   3   9      215.92      220.41      8.89 o 
  -4   3   9      313.59      345.59      9.22 o 
  -3   3   9      805.90      798.73     36.26 o 
  -2   3   9       15.09       22.71      2.32 o 
  -1   3   9       42.31       58.18      2.90 o 
   0   3   9      672.51      732.19     41.83 o 
   1   3   9      832.76      928.97     63.03 o 
   2   3   9       16.07       13.87      1.98 o 
   3   3   9        0.79        0.03      1.41 o 
   4   3   9      542.04      555.13     24.65 o 
   5   3   9        1.48        1.85      2.03 o 
   6   3   9        7.27        5.25      3.23 o 
   7   3   9      103.83      109.44      7.65 o 
   8   3   9       79.77       80.47      7.60 o 
   9   3   9       20.50       21.84      6.78 o 
 -11   4   9        3.93        6.74      5.03 o 
 -10   4   9       49.12       48.91      8.16 o 
  -9   4   9        5.62        8.83      4.15 o 
  -8   4   9      131.65      120.85      9.23 o 
  -7   4   9       28.61       31.57      4.53 o 
  -6   4   9        8.05        8.31      3.56 o 
  -5   4   9      159.57      160.56     11.88 o 
  -4   4   9      164.05      151.83      8.05 o 
  -3   4   9       46.85       45.79      3.08 o 
  -2   4   9      130.14      104.39      6.51 o 
  -1   4   9       83.30      102.36      5.42 o 
   0   4   9     1977.34     2202.35    108.31 o 
   1   4   9       95.17      108.70      5.26 o 
   2   4   9       11.04       16.20      2.13 o 
   3   4   9      157.91      172.33     12.79 o 
   4   4   9       91.53       90.82     14.22 o 
   5   4   9      126.15      128.38      7.92 o 
   6   4   9       77.56       71.48      6.32 o 
   7   4   9        2.66        7.87      3.59 o 
   8   4   9      206.44      222.38     13.77 o 
   9   4   9        0.17       -0.61      4.69 o 
 -10   5   9        1.38        3.83      4.20 o 
  -9   5   9      191.32      167.47     11.61 o 
  -8   5   9       25.66       30.68      6.30 o 
  -7   5   9        0.06        0.98      3.12 o 
  -6   5   9      272.21      279.55     12.00 o 
  -5   5   9      259.98      238.73     11.16 o 
  -4   5   9       46.38       42.00      5.83 o 
  -3   5   9      311.84      295.36     19.37 o 
  -2   5   9      340.74      352.48     18.92 o 
  -1   5   9        0.03        0.04      1.43 o 
   0   5   9       22.19       30.54      2.68 o 
   1   5   9      182.39      170.05      7.60 o 
   2   5   9      557.48      536.63     25.08 o 
   3   5   9        5.00        5.08      1.74 o 
   4   5   9      372.73      273.24     54.54 o 
   5   5   9      153.17      110.69     38.02 o 
   6   5   9       16.28       16.42      5.24 o 
   7   5   9        4.00        9.00      4.74 o 
   8   5   9        3.48        8.76      4.83 o 
 -10   6   9        6.97        1.13      3.78 o 
  -9   6   9       67.59       72.80      9.27 o 
  -8   6   9       16.83       18.43      5.59 o 
  -7   6   9        0.77        7.10      5.66 o 
  -6   6   9       14.50       11.28      4.28 o 
  -5   6   9       71.54       61.98      5.28 o 
  -4   6   9      284.07      259.91     24.37 o 
  -3   6   9      735.88      702.93     37.79 o 
  -2   6   9      365.82      320.69     21.77 o 
  -1   6   9      160.74      161.24      6.32 o 
   0   6   9        1.83        1.99      1.53 o 
   1   6   9      927.85      965.23     28.67 o 
   2   6   9       61.77       39.58     13.02 o 
   3   6   9      673.92      651.05     26.57 o 
   4   6   9      123.96      128.10      7.32 o 
   5   6   9      351.37      279.81     12.84 o 
   6   6   9      112.16      110.74      7.28 o 
   7   6   9        2.87       -1.68      3.70 o 
   8   6   9       24.87       34.84      7.43 o 
  -9   7   9       56.25       50.83      8.37 o 
  -8   7   9       21.89       21.85      5.87 o 
  -7   7   9        7.74        6.49      4.33 o 
  -6   7   9      148.36      157.25     10.49 o 
  -5   7   9       88.17       98.12      7.56 o 
  -4   7   9      129.17      110.56     10.44 o 
  -3   7   9        1.15       -1.13      2.23 o 
  -2   7   9      224.58      225.12     10.30 o 
  -1   7   9     1529.28     1502.05     41.24 o 
   0   7   9      253.66      271.31     11.66 o 
   1   7   9        8.75        3.22      1.35 o 
   2   7   9      641.94      621.31     24.11 o 
   3   7   9     1493.15     1419.72    114.63 o 
   4   7   9        0.40        0.20      2.94 o 
   5   7   9       36.05       38.39      6.45 o 
   6   7   9       26.34       25.78      6.10 o 
   7   7   9       12.14       19.62      7.87 o 
  -9   8   9       21.11       34.74      7.67 o 
  -8   8   9       32.98       33.99      7.10 o 
  -7   8   9       15.43       15.47      5.42 o 
  -6   8   9       64.61       69.69      8.64 o 
  -5   8   9      392.67      411.64     21.96 o 
  -4   8   9      143.46      133.30     10.32 o 
  -3   8   9       35.97       36.57      4.89 o 
  -2   8   9      194.85      197.42      9.15 o 
  -1   8   9      157.51      125.74      7.15 o 
   0   8   9     1081.76      795.54    189.05 o 
   1   8   9      143.25      162.06     11.13 o 
   2   8   9       40.51       46.93      5.25 o 
   3   8   9      113.05      104.19      7.61 o 
   4   8   9        4.43        1.24      3.73 o 
   5   8   9      319.50      285.31     14.20 o 
   6   8   9      109.04      103.38     10.08 o 
   7   8   9        4.93        6.77      6.22 o 
  -8   9   9       16.58       28.26      6.96 o 
  -7   9   9        2.20       -0.21      5.73 o 
  -6   9   9      159.72      168.58     11.77 o 
  -5   9   9       45.32       54.61      8.05 o 
  -4   9   9       33.27       33.27      5.34 o 
  -3   9   9       32.08       36.77      5.17 o 
  -2   9   9      304.48      283.00     10.83 o 
  -1   9   9      294.06      288.63     10.74 o 
   0   9   9       10.51       18.58      3.52 o 
   1   9   9       47.79       52.19      9.46 o 
   2   9   9        1.13       -1.87      3.17 o 
   3   9   9        0.00        0.89      2.90 o 
   4   9   9       33.35       33.25      6.48 o 
   5   9   9        5.72       13.47      9.67 o 
   6   9   9        2.95        6.70      4.33 o 
  -7  10   9       40.03       47.56      8.30 o 
  -6  10   9       13.35       10.31      5.04 o 
  -5  10   9        2.59        0.02      3.65 o 
  -4  10   9        0.03        2.62      3.13 o 
  -3  10   9        5.35        2.03      3.05 o 
  -2  10   9       46.37       59.18      6.44 o 
  -1  10   9        0.81        1.92      4.14 o 
   0  10   9        3.82        5.51      3.96 o 
   1  10   9       28.45       35.32      6.97 o 
   2  10   9       75.29       90.38     14.16 o 
   3  10   9       79.47       85.11     11.12 o 
   4  10   9       44.77       34.95      9.81 o 
   5  10   9        2.56        3.26      3.91 o 
  -5  11   9        7.86        7.38      5.01 o 
  -4  11   9        1.67        6.86      3.61 o 
  -3  11   9       73.90       71.83      7.26 o 
  -2  11   9        6.86        7.78      4.94 o 
  -1  11   9        0.14        2.53      4.31 o 
   0  11   9       21.01       25.08      6.35 o 
   1  11   9       11.12        9.55      5.22 o 
   2  11   9      378.19      385.25     17.48 o 
   3  11   9        1.91        6.77      6.35 o 
  -3  12   9        0.15       -2.75      3.64 o 
  -2  12   9       39.07       37.59      7.92 o 
  -1  12   9        3.05        1.89      6.15 o 
   0  12   9       10.39       18.74      6.24 o 
   1  12   9        0.85        6.33      5.26 o 
 -10   0  10       86.65       74.46     12.16 o 
  -8   0  10      112.45      105.81      7.71 o 
  -6   0  10     1402.50     1312.61     23.47 o 
  -4   0  10      274.73      227.23      8.45 o 
  -2   0  10    10344.15    11473.44    346.52 o 
   0   0  10     1652.31     1866.99    199.82 o 
   2   0  10      516.22      448.48     72.39 o 
   4   0  10     2195.57     2059.61    347.84 o 
   6   0  10      322.31      322.83     19.34 o 
   8   0  10        1.33       -1.24      5.66 o 
 -11   1  10        2.20        3.10      4.05 o 
 -10   1  10       96.25      101.24      7.65 o 
  -9   1  10       59.90       63.72      6.08 o 
  -8   1  10        0.61        0.72      2.01 o 
  -7   1  10       12.53       16.56      2.74 o 
  -6   1  10      211.61      189.15      7.16 o 
  -5   1  10      108.38       68.13     15.52 o 
  -4   1  10       38.48       36.68     10.83 o 
  -3   1  10      536.17      533.38     17.54 o 
  -2   1  10     2954.00     3205.82     92.36 o 
  -1   1  10      166.33      187.77     12.59 o 
   0   1  10      226.16      229.66     16.15 o 
   1   1  10        0.98        2.60      1.46 o 
   2   1  10       32.21       20.06      2.53 o 
   3   1  10       86.61       76.37      4.06 o 
   4   1  10       51.35       53.95      3.84 o 
   5   1  10       19.72       28.04      3.98 o 
   6   1  10       15.71       13.86      3.77 o 
   7   1  10        2.58       -0.02      2.80 o 
   8   1  10       57.97       59.33      6.98 o 
   9   1  10       17.57       20.36      5.59 o 
 -11   2  10       10.51       11.74      5.15 o 
 -10   2  10       17.98       19.08      5.42 o 
  -9   2  10       85.76       90.13      6.93 o 
  -8   2  10      190.27      184.06      9.91 o 
  -7   2  10       60.32       69.04      4.48 o 
  -6   2  10      148.31      148.88      4.73 o 
  -5   2  10       75.64       60.77      3.17 o 
  -4   2  10      105.41      142.51      7.42 o 
  -3   2  10        2.41        3.38      1.34 o 
  -2   2  10     3057.64     3240.64    163.98 o 
  -1   2  10     1298.78     1515.63     80.99 o 
   0   2  10      418.15      377.32     26.50 o 
   1   2  10      179.52      180.75     12.96 o 
   2   2  10      369.21      340.72     28.19 o 
   3   2  10       14.53       15.12      2.48 o 
   4   2  10      120.27       89.73      4.33 o 
   5   2  10      113.18      116.09      9.43 o 
   6   2  10        2.82       -0.47      2.60 o 
   7   2  10       61.60       67.64      6.80 o 
   8   2  10       43.06       52.56      6.68 o 
   9   2  10       84.42       99.09      9.06 o 
 -11   3  10       13.81       18.24      5.57 o 
 -10   3  10       18.78       17.79      5.94 o 
  -9   3  10        7.51        8.01      4.19 o 
  -8   3  10       34.05       28.06      5.66 o 
  -7   3  10      304.70      308.91     19.19 o 
  -6   3  10       11.89       11.35      2.68 o 
  -5   3  10        9.31        8.77      1.75 o 
  -4   3  10      385.83      381.18     18.08 o 
  -3   3  10       67.41       65.18      4.50 o 
  -2   3  10      208.34      235.84     12.08 o 
  -1   3  10      290.31      324.60     18.38 o 
   0   3  10       19.09       20.52      2.26 o 
   1   3  10      104.02       92.71      5.79 o 
   2   3  10       40.32       33.46      3.81 o 
   3   3  10      274.12      286.60     19.21 o 
   4   3  10       12.29       19.86      3.68 o 
   5   3  10      204.90      179.34      9.72 o 
   6   3  10      449.93      477.71     26.21 o 
   7   3  10       23.15       21.95      4.71 o 
   8   3  10       18.05       13.39      4.53 o 
   9   3  10       24.26       24.07      7.00 o 
 -10   4  10        0.77        0.85      3.93 o 
  -9   4  10       47.43       49.21      7.60 o 
  -8   4  10        0.03       -3.31      3.02 o 
  -7   4  10        1.05        3.98      3.47 o 
  -6   4  10        0.79       -2.49      2.63 o 
  -5   4  10        9.37       12.46      2.72 o 
  -4   4  10      115.49      121.48     12.52 o 
  -3   4  10      551.57      530.11     29.87 o 
  -2   4  10       88.99       92.06      4.12 o 
  -1   4  10      440.49      467.40     24.04 o 
   0   4  10        5.71        5.79      1.64 o 
   1   4  10      189.10      188.22     15.33 o 
   2   4  10        2.54        3.24      1.85 o 
   3   4  10       75.84       72.60     11.90 o 
   4   4  10      322.82      318.93     21.65 o 
   5   4  10       40.97       40.36      4.15 o 
   6   4  10      643.39      645.29     35.15 o 
   7   4  10      140.23      157.34      8.87 o 
   8   4  10        0.43        3.59      4.83 o 
 -10   5  10       16.41       21.55      5.67 o 
  -9   5  10       86.79       89.24      9.72 o 
  -8   5  10       13.74       20.24      5.56 o 
  -7   5  10       12.98       16.12      4.64 o 
  -6   5  10       82.49       80.54      7.45 o 
  -5   5  10      465.93      435.56     31.06 o 
  -4   5  10      124.17      122.28     11.59 o 
  -3   5  10       53.16       46.04      4.46 o 
  -2   5  10      278.97      298.44     15.10 o 
  -1   5  10      358.18      310.44      8.55 o 
   0   5  10       57.38       70.47      4.33 o 
   1   5  10      240.74      245.51      7.19 o 
   2   5  10       31.76       34.60      3.54 o 
   3   5  10      230.45      167.52     51.93 o 
   4   5  10      927.29      921.29     42.84 o 
   5   5  10        1.43        0.36      1.99 o 
   6   5  10       20.36       11.68     10.79 o 
   7   5  10      102.05      105.25     14.30 o 
   8   5  10       32.67       43.94      8.16 o 
 -10   6  10       17.10       17.14      5.60 o 
  -9   6  10        0.01       -1.02      3.28 o 
  -8   6  10       35.18       31.51      6.66 o 
  -7   6  10       11.89       14.06      4.97 o 
  -6   6  10      322.17      334.83     14.04 o 
  -5   6  10      166.03      151.40     13.48 o 
  -4   6  10       14.58       12.13      4.13 o 
  -3   6  10        3.05        2.34      2.29 o 
  -2   6  10        6.54       11.60      2.95 o 
  -1   6  10       30.20       30.97      3.22 o 
   0   6  10        0.75        1.53      1.62 o 
   1   6  10      558.87      586.00     21.19 o 
   2   6  10     1530.33     1562.94     74.07 o 
   3   6  10      153.58       99.84     24.98 o 
   4   6  10       69.33       65.41      5.71 o 
   5   6  10       31.92       31.45      6.07 o 
   6   6  10       14.87       17.94      6.91 o 
   7   6  10        1.82        8.01      6.35 o 
   8   6  10        0.66       -1.24      5.94 o 
  -9   7  10        0.01       -1.11      4.20 o 
  -8   7  10        0.95        0.97      3.81 o 
  -7   7  10       32.57       46.84      7.47 o 
  -6   7  10      369.49      365.91     15.40 o 
  -5   7  10       15.67       12.46      4.58 o 
  -4   7  10      162.92      150.37     16.30 o 
  -3   7  10      167.24      150.61      7.62 o 
  -2   7  10      234.03      233.76      9.19 o 
  -1   7  10      256.50      249.17     12.46 o 
   0   7  10       26.49       32.82      3.75 o 
   1   7  10      183.33      186.39     10.26 o 
   2   7  10      304.60      273.12     15.23 o 
   3   7  10       96.35       93.68      5.59 o 
   4   7  10      108.30       99.39      8.50 o 
   5   7  10      375.88      323.65     16.85 o 
   6   7  10       14.76       15.63      5.12 o 
   7   7  10       69.26       65.62     13.54 o 
  -8   8  10       88.28       99.74     10.89 o 
  -7   8  10        3.37        6.31      4.37 o 
  -6   8  10      139.47      160.24     11.27 o 
  -5   8  10       60.22       37.17     15.30 o 
  -4   8  10       24.67       20.47      4.29 o 
  -3   8  10      264.13      217.08     13.82 o 
  -2   8  10      346.47      339.10     11.35 o 
  -1   8  10        0.19       -2.90      2.31 o 
   0   8  10      297.40      311.54     17.16 o 
   1   8  10       47.21       28.45     13.84 o 
   2   8  10      165.72      165.45      8.30 o 
   3   8  10       40.41       38.00      5.37 o 
   4   8  10       70.96       70.04      8.25 o 
   5   8  10       37.04       36.62      6.76 o 
   6   8  10       96.92      110.29     10.30 o 
  -8   9  10       16.02       19.12      4.89 o 
  -7   9  10      106.40       97.53     10.38 o 
  -6   9  10        0.39       -0.35      3.75 o 
  -5   9  10       82.80       87.04      9.52 o 
  -4   9  10      757.41      739.80     65.24 o 
  -3   9  10       39.96       38.41      5.46 o 
  -2   9  10        6.53        6.38      3.37 o 
  -1   9  10       86.95       76.23      6.65 o 
   0   9  10       19.98        6.27      4.57 o 
   1   9  10       54.57       54.96      7.47 o 
   2   9  10      102.35       89.43      8.93 o 
   3   9  10       15.57       11.66      4.60 o 
   4   9  10        0.17        2.32      4.01 o 
   5   9  10       22.63       25.85      6.56 o 
  -6  10  10        0.12        1.75      5.94 o 
  -5  10  10        5.82        3.91      4.03 o 
  -4  10  10       93.22       93.31      7.82 o 
  -3  10  10        4.78       13.31      4.15 o 
  -2  10  10       47.46       44.39      5.92 o 
  -1  10  10      189.46      157.97     11.18 o 
   0  10  10       15.96       16.05      5.68 o 
   1  10  10      140.73      122.83     10.21 o 
   2  10  10      115.61      126.89     10.24 o 
   3  10  10       24.85       29.01      9.39 o 
   4  10  10        1.36        2.76      5.66 o 
  -5  11  10       27.09       38.75      7.55 o 
  -4  11  10        1.68       -0.09      2.97 o 
  -3  11  10        0.01       -1.76      3.05 o 
  -2  11  10       28.70       42.13      8.13 o 
  -1  11  10        0.13        2.21      5.66 o 
   0  11  10        2.91        7.61      5.22 o 
   1  11  10        1.34        1.21      4.68 o 
   2  11  10        0.02        1.84      4.54 o 
   3  11  10        0.46       -6.35      4.70 o 
  -2  12  10       28.38       27.51      8.36 o 
  -1  12  10       11.70       20.88      6.23 o 
   0  12  10        6.41       15.97      5.24 o 
 -11   0  11       87.42      104.02     14.09 o 
  -9   0  11      175.72      119.21     30.05 o 
  -7   0  11        5.37        9.19      3.37 o 
  -5   0  11       35.31       19.81     13.40 o 
  -3   0  11     5135.85     6059.04    264.57 o 
  -1   0  11     1216.94     1344.41    114.31 o 
   1   0  11       22.15       24.31      3.95 o 
   3   0  11      250.54      276.90     50.35 o 
   5   0  11       49.37       44.90      9.12 o 
   7   0  11        9.81        3.87      5.66 o 
   9   0  11        0.78        0.41      6.35 o 
 -11   1  11        2.62        6.63      5.80 o 
 -10   1  11        8.19       11.36      3.97 o 
  -9   1  11      200.62      191.26      8.99 o 
  -8   1  11      179.46      166.59      6.71 o 
  -7   1  11       28.26       27.48      3.33 o 
  -6   1  11       49.85       50.15      3.26 o 
  -5   1  11      379.41      280.59     56.65 o 
  -4   1  11      477.95      440.73     15.97 o 
  -3   1  11       17.77       17.26      2.18 o 
  -2   1  11      897.63     1007.45     51.29 o 
  -1   1  11      232.07      205.34      8.66 o 
   0   1  11       83.89       91.14      4.26 o 
   1   1  11      847.02      881.01     65.28 o 
   2   1  11      317.84      285.56     13.09 o 
   3   1  11       11.35       15.09      2.56 o 
   4   1  11      156.23      135.28      7.86 o 
   5   1  11      139.24      121.78      9.26 o 
   6   1  11      164.77      155.27     10.36 o 
   7   1  11        4.65        6.11      4.25 o 
   8   1  11       35.96       46.49      8.11 o 
   9   1  11      140.90      132.82     12.15 o 
 -11   2  11        7.07       11.66      4.90 o 
 -10   2  11       13.92       14.04      5.01 o 
  -9   2  11       11.51       15.20      4.98 o 
  -8   2  11       34.14       39.14      8.77 o 
  -7   2  11       19.52       17.94      2.92 o 
  -6   2  11      383.92      362.33     12.52 o 
  -5   2  11      298.74      266.58     21.06 o 
  -4   2  11       82.00       95.87      4.20 o 
  -3   2  11       45.23       30.36      2.92 o 
  -2   2  11      746.41      767.55     39.55 o 
  -1   2  11      134.15      147.47      6.10 o 
   0   2  11       46.85       56.00      3.55 o 
   1   2  11      283.33      268.32     19.57 o 
   2   2  11       18.03       15.14      2.54 o 
   3   2  11      179.15      175.11     12.06 o 
   4   2  11      152.94      141.66     12.90 o 
   5   2  11      747.66      670.99     59.15 o 
   6   2  11       18.57       18.90      4.32 o 
   7   2  11        0.39        0.14      2.96 o 
   8   2  11       47.73       50.46      6.95 o 
 -11   3  11        6.88       15.66      5.64 o 
 -10   3  11       18.34       17.08      5.62 o 
  -9   3  11        5.10        5.05      3.84 o 
  -8   3  11       45.80       39.35      6.39 o 
  -7   3  11       55.70       63.45      6.66 o 
  -6   3  11      427.66      401.80     23.03 o 
  -5   3  11       28.42       22.21      2.41 o 
  -4   3  11        0.18       -0.47      1.43 o 
  -3   3  11       84.11       80.46      4.77 o 
  -2   3  11      638.92      726.90     43.69 o 
  -1   3  11        9.43        8.89      1.84 o 
   0   3  11       30.26       31.29      3.14 o 
   1   3  11       33.68       31.86      3.18 o 
   2   3  11      275.72      253.90     24.25 o 
   3   3  11      305.47      286.09     23.55 o 
   4   3  11      464.70      428.69     21.85 o 
   5   3  11      234.49      229.07     17.96 o 
   6   3  11        1.33        6.10      3.41 o 
   7   3  11        1.44        2.69      3.43 o 
   8   3  11       43.23       47.75      6.80 o 
 -10   4  11       23.77       31.83      6.69 o 
  -9   4  11        2.87       -0.49      3.41 o 
  -8   4  11       66.96       62.90      7.81 o 
  -7   4  11       20.71       21.81      5.07 o 
  -6   4  11        2.84        3.45      2.47 o 
  -5   4  11       85.41       98.12     16.21 o 
  -4   4  11       17.38       12.76      2.84 o 
  -3   4  11       23.19       17.25      2.49 o 
  -2   4  11      785.31      782.80     36.14 o 
  -1   4  11       15.94       13.66      2.13 o 
   0   4  11      151.13      133.00      6.07 o 
   1   4  11      128.19      121.03      6.53 o 
   2   4  11      108.36       92.33      6.88 o 
   3   4  11       34.11       36.26      7.13 o 
   4   4  11        2.13        2.74      2.00 o 
   5   4  11       20.56       20.94      3.56 o 
   6   4  11       43.73       38.20      5.44 o 
   7   4  11       13.54       13.71      4.30 o 
   8   4  11       38.39       45.54      8.49 o 
 -10   5  11        6.59       18.67      5.68 o 
  -9   5  11       18.50       18.03      5.44 o 
  -8   5  11       81.03       89.32      9.22 o 
  -7   5  11      189.59      171.45     10.34 o 
  -6   5  11       35.51       36.29      5.98 o 
  -5   5  11        8.61        7.54      2.49 o 
  -4   5  11      262.89      238.41     27.29 o 
  -3   5  11      127.83      125.44      6.46 o 
  -2   5  11       86.57       99.19      4.67 o 
  -1   5  11      177.08      196.71      7.89 o 
   0   5  11       31.90       34.50      3.12 o 
   1   5  11      331.38      332.69     18.40 o 
   2   5  11       51.14       53.51      4.20 o 
   3   5  11       12.87       13.76      2.85 o 
   4   5  11      384.95      383.91     33.11 o 
   5   5  11       23.99       26.74      4.59 o 
   6   5  11      239.84      267.64     14.31 o 
   7   5  11        3.18       -0.07      4.00 o 
   8   5  11       11.69       16.46      6.01 o 
 -10   6  11        3.17        4.81      4.33 o 
  -9   6  11       70.61       83.62      9.85 o 
  -8   6  11       45.59       48.79      7.86 o 
  -7   6  11       50.99       65.70      7.99 o 
  -6   6  11       66.78       63.52      7.59 o 
  -5   6  11      295.99      186.87     95.67 o 
  -4   6  11       73.33       76.96      8.20 o 
  -3   6  11      555.97      535.89     26.49 o 
  -2   6  11      112.44       98.70      6.27 o 
  -1   6  11      222.78      223.26      6.36 o 
   0   6  11      137.19      161.21      5.75 o 
   1   6  11        1.13        1.86      2.20 o 
   2   6  11        3.42        9.65      2.88 o 
   3   6  11       11.24       10.11      2.94 o 
   4   6  11       13.49       11.75      3.94 o 
   5   6  11       17.28       24.11      5.75 o 
   6   6  11       66.55       76.25     13.26 o 
   7   6  11       49.33       40.89     10.64 o 
  -9   7  11      103.19      105.08     11.08 o 
  -8   7  11       61.54       48.04      8.28 o 
  -7   7  11      110.30      119.54     10.14 o 
  -6   7  11      253.51      262.69     13.45 o 
  -5   7  11      201.53      183.58     51.97 o 
  -4   7  11       28.57       25.64      4.44 o 
  -3   7  11      150.53      147.44      7.78 o 
  -2   7  11        0.42        0.83      2.60 o 
  -1   7  11      381.82      389.13     19.78 o 
   0   7  11       20.71       23.93      3.56 o 
   1   7  11      912.81      910.55     27.08 o 
   2   7  11       33.29       38.39      4.19 o 
   3   7  11        3.01        5.19      2.40 o 
   4   7  11      111.24      115.12      9.28 o 
   5   7  11       52.73       45.52      7.41 o 
   6   7  11       10.63       19.36      5.74 o 
   7   7  11       74.63       79.15     14.64 o 
  -8   8  11       86.27      100.28     10.52 o 
  -7   8  11       68.49       85.67      9.62 o 
  -6   8  11        0.01       -0.35      3.41 o 
  -5   8  11      180.13      172.32      9.01 o 
  -4   8  11       27.32       32.59      5.04 o 
  -3   8  11        5.12        5.65      3.12 o 
  -2   8  11       65.59       56.34      5.84 o 
  -1   8  11       38.22       34.38      4.24 o 
   0   8  11       10.90       13.41      3.27 o 
   1   8  11       62.29       60.80      7.59 o 
   2   8  11        0.41        0.91      2.62 o 
   3   8  11      115.96      122.11      8.14 o 
   4   8  11        2.01        3.66      4.20 o 
   5   8  11       69.66       69.89      8.79 o 
   6   8  11       79.37       79.49      9.55 o 
  -7   9  11       25.47       33.00      7.17 o 
  -6   9  11       67.49       71.07      9.18 o 
  -5   9  11        0.04        1.24      3.95 o 
  -4   9  11       57.42       60.05      7.14 o 
  -3   9  11        6.41        2.18      3.11 o 
  -2   9  11       13.75       13.24      3.86 o 
  -1   9  11      322.14      333.36     15.85 o 
   0   9  11       24.56       24.36      4.10 o 
   1   9  11        4.00        5.33      5.32 o 
   2   9  11       10.16        9.99      4.63 o 
   3   9  11        1.40        7.08      4.49 o 
   4   9  11       22.70       29.28      6.44 o 
   5   9  11       13.99       14.71      4.97 o 
  -6  10  11        9.21        5.18      5.80 o 
  -5  10  11       21.27       25.06      6.25 o 
  -4  10  11       86.24       75.39      7.56 o 
  -3  10  11        1.58        2.97      3.37 o 
  -2  10  11        0.34        1.18      3.38 o 
  -1  10  11       24.50       17.91      6.22 o 
   0  10  11       95.77      100.15     10.30 o 
   1  10  11        0.12       -0.52      3.86 o 
   2  10  11        5.15        2.42      4.44 o 
   3  10  11       84.49       83.16     13.40 o 
   4  10  11       35.56       46.69     11.33 o 
  -4  11  11       87.76       91.86      8.21 o 
  -3  11  11       17.20       21.89      5.10 o 
  -2  11  11        0.16       -4.94      4.08 o 
  -1  11  11        6.26        8.90      5.26 o 
   0  11  11       49.57       52.16      8.89 o 
   1  11  11       64.26       63.13      9.35 o 
   2  11  11       96.47      111.30     11.18 o 
 -10   0  12       21.72       30.25      8.84 o 
  -8   0  12       58.41       57.58      6.59 o 
  -6   0  12     1349.65     1235.95     49.59 o 
  -4   0  12       32.53       25.61      4.20 o 
  -2   0  12       36.48       26.81      3.52 o 
   0   0  12       34.35       28.45      4.24 o 
   2   0  12     1969.83     1858.00    269.03 o 
   4   0  12        0.27       -0.69      2.44 o 
   6   0  12      563.20      592.07     27.63 o 
   8   0  12      100.71       99.18     15.06 o 
 -11   1  12        6.77       -1.66      5.25 o 
 -10   1  12       27.73       40.16      6.89 o 
  -9   1  12        7.47       10.77      3.57 o 
  -8   1  12        4.34        1.22      2.66 o 
  -7   1  12       24.14       24.99      2.93 o 
  -6   1  12      534.58      501.13     12.76 o 
  -5   1  12       48.93       26.08     11.71 o 
  -4   1  12       24.15       14.30      2.20 o 
  -3   1  12      165.41      168.40      5.90 o 
  -2   1  12     1798.63     1842.59     83.32 o 
  -1   1  12      136.04      145.21      9.15 o 
   0   1  12       38.01       43.01      3.42 o 
   1   1  12       44.24       43.60      3.83 o 
   2   1  12      115.18      103.83      8.44 o 
   3   1  12        0.05       -1.33      1.52 o 
   4   1  12      262.51      231.90     19.88 o 
   5   1  12       18.10       20.23      4.00 o 
   6   1  12      191.47      196.87     11.69 o 
   7   1  12       37.82       45.87      7.81 o 
   8   1  12       80.56       80.92     13.40 o 
 -11   2  12       17.23       18.05      6.15 o 
 -10   2  12       32.72       30.27      6.30 o 
  -9   2  12      327.47      334.65     14.90 o 
  -8   2  12      194.93      201.42     11.18 o 
  -7   2  12      332.66      345.28     12.87 o 
  -6   2  12       32.03       37.12      3.50 o 
  -5   2  12       38.95       40.29      3.54 o 
  -4   2  12        9.25        6.68      1.80 o 
  -3   2  12       39.28       41.61      3.45 o 
  -2   2  12       59.70       49.56      5.11 o 
  -1   2  12       40.11       43.86      3.17 o 
   0   2  12        5.02        6.09      1.92 o 
   1   2  12      483.01      456.39     26.74 o 
   2   2  12       20.04       26.95      3.21 o 
   3   2  12      124.54      128.06      8.43 o 
   4   2  12      228.97      191.29     15.27 o 
   5   2  12      420.10      377.23     35.42 o 
   6   2  12       82.21       79.62      8.74 o 
   7   2  12       44.71       45.84      7.81 o 
   8   2  12       95.77       98.79     10.93 o 
 -10   3  12        3.85       -0.07      3.61 o 
  -9   3  12        2.81       -0.74      3.56 o 
  -8   3  12        0.09       -0.15      3.25 o 
  -7   3  12      114.03      127.27      8.54 o 
  -6   3  12        4.67        2.45      2.27 o 
  -5   3  12      248.04      245.72      6.87 o 
  -4   3  12       11.88       17.57      2.63 o 
  -3   3  12      411.84      460.32     21.55 o 
  -2   3  12      137.50      133.42      9.67 o 
  -1   3  12       41.95       37.64      3.21 o 
   0   3  12       83.20       75.35      7.38 o 
   1   3  12      114.56      126.44     13.97 o 
   2   3  12      105.84      108.31      8.46 o 
   3   3  12      352.25      348.46     28.73 o 
   4   3  12        2.88        0.69      2.08 o 
   5   3  12      569.66      533.00     46.57 o 
   6   3  12       13.21       21.11      4.56 o 
   7   3  12       60.60       66.27      8.23 o 
   8   3  12       46.27       47.09      7.05 o 
 -10   4  12       12.86       13.32      5.08 o 
  -9   4  12       10.39       15.90      5.17 o 
  -8   4  12        5.54        8.74      4.31 o 
  -7   4  12       39.81       42.41      6.15 o 
  -6   4  12        0.00        0.85      2.28 o 
  -5   4  12        8.47        5.68      4.42 o 
  -4   4  12       18.29       14.09      3.13 o 
  -3   4  12      113.97      117.33      5.01 o 
  -2   4  12        0.20        2.61      1.97 o 
  -1   4  12      417.62      397.53     16.47 o 
   0   4  12       22.43       21.61      2.94 o 
   1   4  12       86.41       88.82      4.77 o 
   2   4  12       14.88       19.62      3.05 o 
   3   4  12       35.16       38.42      3.91 o 
   4   4  12       40.31       39.07      4.16 o 
   5   4  12        0.55        0.73      2.33 o 
   6   4  12       17.10       15.80      4.09 o 
   7   4  12       13.62       19.05      4.78 o 
   8   4  12       20.60       34.07      8.43 o 
 -10   5  12       64.14       65.47      9.42 o 
  -9   5  12        2.25        7.81      4.29 o 
  -8   5  12       30.11       38.57     10.71 o 
  -7   5  12       14.62       15.06      4.69 o 
  -6   5  12        0.04        1.77      3.18 o 
  -5   5  12       98.35       98.73     21.89 o 
  -4   5  12      111.24      106.08      7.53 o 
  -3   5  12       41.46       50.54      4.98 o 
  -2   5  12      568.85      572.82     25.28 o 
  -1   5  12      498.52      508.11     21.00 o 
   0   5  12       44.47       44.54      3.51 o 
   1   5  12      383.74      392.02     20.50 o 
   2   5  12      142.96      152.25     12.92 o 
   3   5  12        3.39        6.42      2.51 o 
   4   5  12        0.11        3.87      5.73 o 
   5   5  12       86.63       96.34      9.52 o 
   6   5  12       20.00       30.59      6.49 o 
   7   5  12       24.32       37.02     10.08 o 
  -9   6  12       24.34       29.24      6.62 o 
  -8   6  12      119.82      133.72     15.61 o 
  -7   6  12        5.88        5.83      4.28 o 
  -6   6  12      184.95      185.54     11.95 o 
  -5   6  12      464.03      414.75     37.01 o 
  -4   6  12        2.34        5.00      2.84 o 
  -3   6  12       18.12       16.59      3.69 o 
  -2   6  12       56.81       61.77      5.49 o 
  -1   6  12        1.70        2.49      2.20 o 
   0   6  12       37.72       47.23      3.76 o 
   1   6  12      542.54      556.40     32.14 o 
   2   6  12      284.04      272.63      9.53 o 
   3   6  12       11.50       12.72      3.07 o 
   4   6  12       75.48       66.40      6.60 o 
   5   6  12        5.59        4.59      4.11 o 
   6   6  12      111.97      101.39     14.92 o 
   7   6  12       20.00       16.99      8.56 o 
  -9   7  12       78.53       85.28     10.39 o 
  -8   7  12       13.34       17.68      8.56 o 
  -7   7  12        6.74        8.53      4.49 o 
  -6   7  12      318.58      293.51     19.48 o 
  -5   7  12       26.83       26.36      4.55 o 
  -4   7  12       31.51       37.41      5.01 o 
  -3   7  12      132.70      134.48     14.44 o 
  -2   7  12       93.04      103.23      6.78 o 
  -1   7  12       34.50       39.34      4.40 o 
   0   7  12       38.94       48.87      4.71 o 
   1   7  12        0.00       -1.60      2.13 o 
   2   7  12        1.57        1.81      2.36 o 
   3   7  12      133.62      139.82      8.93 o 
   4   7  12       18.04        9.61      4.55 o 
   5   7  12       33.72       35.06      7.00 o 
   6   7  12        9.27       17.96      8.15 o 
  -8   8  12        5.11        3.09      4.90 o 
  -7   8  12       42.20       54.53      8.54 o 
  -6   8  12      103.10      105.62     18.03 o 
  -5   8  12        0.12        0.25      2.86 o 
  -4   8  12       97.41      107.19      7.45 o 
  -3   8  12       13.66        9.46      3.57 o 
  -2   8  12        6.80       11.20      3.52 o 
  -1   8  12        1.44        1.40      2.35 o 
   0   8  12       77.78       93.64      6.05 o 
   1   8  12       46.37       53.64      5.95 o 
   2   8  12        0.98        3.70      2.63 o 
   3   8  12       43.92       40.58      5.62 o 
   4   8  12       26.59       29.60     12.99 o 
   5   8  12        0.32        2.45      5.66 o 
  -7   9  12       62.23       70.44      9.52 o 
  -6   9  12        4.56        9.85      4.93 o 
  -5   9  12        3.24        1.35      3.02 o 
  -4   9  12       62.37       70.90      6.98 o 
  -3   9  12       24.73       23.97      4.69 o 
  -2   9  12       59.58       69.53      6.86 o 
  -1   9  12       27.60       25.87      4.24 o 
   0   9  12      270.22      292.34     11.58 o 
   1   9  12        0.50        0.23      3.56 o 
   2   9  12       40.02       43.95      7.37 o 
   3   9  12       35.12       37.62      6.97 o 
   4   9  12        5.61       11.05      4.75 o 
  -6  10  12        2.19        5.54      4.54 o 
  -5  10  12        7.31        6.14      4.48 o 
  -4  10  12        2.36        1.03      4.09 o 
  -3  10  12        2.18        2.92      3.97 o 
  -2  10  12        2.51        7.35      4.04 o 
  -1  10  12       28.58       23.29      4.94 o 
   0  10  12        0.11        5.34      5.11 o 
   1  10  12        7.94        5.93      4.51 o 
   2  10  12       27.52       37.02      9.39 o 
   3  10  12       10.96       11.33      7.05 o 
  -4  11  12        1.37        1.39      3.49 o 
  -3  11  12       10.06       15.84      4.54 o 
  -2  11  12       17.65       15.44      6.20 o 
  -1  11  12       11.21       13.62      6.10 o 
   0  11  12        2.68        3.41      4.64 o 
   1  11  12       56.38       64.05      9.60 o 
  -9   0  13       70.11       73.21     11.05 o 
  -7   0  13      178.26      187.07      9.72 o 
  -5   0  13       92.79       72.19      6.15 o 
  -3   0  13      236.29      282.01     20.73 o 
  -1   0  13      155.63      132.81     17.75 o 
   1   0  13     1153.34     1270.35    195.40 o 
   3   0  13      430.36      410.34     59.95 o 
   5   0  13      113.58      119.91     12.85 o 
   7   0  13        4.87        4.42      6.63 o 
 -11   1  13       15.03       15.61      7.46 o 
 -10   1  13       34.55       40.62      7.13 o 
  -9   1  13      330.95      314.30     17.61 o 
  -8   1  13      188.12      194.09     16.51 o 
  -7   1  13       37.32       33.95      3.29 o 
  -6   1  13       28.10       25.36      4.51 o 
  -5   1  13      312.26      270.00     13.01 o 
  -4   1  13      268.57      245.77     13.49 o 
  -3   1  13      319.34      262.93     12.97 o 
  -2   1  13      171.91      149.42     11.18 o 
  -1   1  13      122.76      128.05      6.54 o 
   0   1  13       12.39       14.39      2.64 o 
   1   1  13     1314.88     1387.92     71.20 o 
   2   1  13      346.34      309.14     24.17 o 
   3   1  13       29.74       26.46      3.28 o 
   4   1  13       49.92       48.65      4.49 o 
   5   1  13       43.90       40.53      6.62 o 
   6   1  13        0.28       -0.45      3.50 o 
   7   1  13        0.10        1.02      4.24 o 
   8   1  13       26.09       36.81      8.05 o 
 -10   2  13       20.30       23.25      5.76 o 
  -9   2  13        8.18        4.61      4.29 o 
  -8   2  13        2.97        5.21      3.81 o 
  -7   2  13       13.95       15.80      4.44 o 
  -6   2  13      414.40      396.77     25.77 o 
  -5   2  13       17.42       21.18      2.97 o 
  -4   2  13       55.46       57.77      3.59 o 
  -3   2  13      788.75      803.19     53.02 o 
  -2   2  13      157.89      169.69      8.20 o 
  -1   2  13       88.21       88.44      4.60 o 
   0   2  13       69.17       68.33      4.33 o 
   1   2  13       60.76       47.46      3.94 o 
   2   2  13       14.81       13.95      2.65 o 
   3   2  13       14.69       13.53      2.81 o 
   4   2  13      124.62      115.76     12.00 o 
   5   2  13      512.80      436.90     27.34 o 
   6   2  13        0.61        0.00      3.65 o 
   7   2  13        9.62       10.54      5.36 o 
   8   2  13      142.96      142.95     11.87 o 
 -10   3  13       55.26       67.19      8.77 o 
  -9   3  13       38.44       41.94      7.08 o 
  -8   3  13      134.55      128.93      9.62 o 
  -7   3  13      169.17      176.52     10.30 o 
  -6   3  13      192.79      181.90      8.93 o 
  -5   3  13      238.67      215.71     21.67 o 
  -4   3  13      105.66      113.90      8.19 o 
  -3   3  13        8.24        8.15      2.59 o 
  -2   3  13      187.28      177.37      6.96 o 
  -1   3  13       90.33       99.81      6.39 o 
   0   3  13      548.21      534.47     39.78 o 
   1   3  13       36.28       42.69      3.88 o 
   2   3  13        4.88        6.94      2.39 o 
   3   3  13        5.84        7.96      2.54 o 
   4   3  13      257.32      220.65     13.69 o 
   5   3  13        8.32        5.71      3.16 o 
   6   3  13       14.99       23.63      6.70 o 
   7   3  13       11.97       18.82      6.23 o 
   8   3  13       41.76       43.60      8.62 o 
 -10   4  13        4.77       10.23      4.90 o 
  -9   4  13        2.45        4.97      4.13 o 
  -8   4  13        1.56        4.45      4.10 o 
  -7   4  13       86.33       85.70      8.08 o 
  -6   4  13        0.93       -0.08      2.49 o 
  -5   4  13       99.01       98.29      9.10 o 
  -4   4  13       48.80       36.15      4.48 o 
  -3   4  13      194.24      164.79     12.02 o 
  -2   4  13       27.14       31.66      3.08 o 
  -1   4  13       34.56       40.96      3.46 o 
   0   4  13      417.78      423.45     24.52 o 
   1   4  13      128.64      123.42      5.77 o 
   2   4  13      390.33      384.50     23.59 o 
   3   4  13        2.05        3.06      2.32 o 
   4   4  13        6.29        5.39      2.90 o 
   5   4  13       73.09       53.51      6.69 o 
   6   4  13        2.85        2.55      4.00 o 
   7   4  13       64.11       69.83     11.88 o 
 -10   5  13       49.76       60.29      9.23 o 
  -9   5  13        0.53        3.38      4.08 o 
  -8   5  13       37.36       54.70     11.74 o 
  -7   5  13       98.47       90.71     10.43 o 
  -6   5  13       95.17       82.80      8.19 o 
  -5   5  13       15.22       16.96      3.74 o 
  -4   5  13      542.06      532.00     51.41 o 
  -3   5  13        1.58        1.69      2.43 o 
  -2   5  13       71.69       65.48      4.09 o 
  -1   5  13      173.28      179.25      9.03 o 
   0   5  13      158.82      166.59     10.03 o 
   1   5  13       13.29       14.56      3.05 o 
   2   5  13      588.44      582.32     32.94 o 
   3   5  13       39.07       36.37      4.59 o 
   4   5  13       41.55       36.23      5.12 o 
   5   5  13        5.10        9.84      3.64 o 
   6   5  13       22.64       28.55      6.35 o 
   7   5  13        1.02        2.21      5.94 o 
  -9   6  13       14.60       13.64      5.27 o 
  -8   6  13        0.87        4.28      5.94 o 
  -7   6  13       93.69      105.67     16.23 o 
  -6   6  13       62.64       59.31      7.71 o 
  -5   6  13      120.45      112.91      7.18 o 
  -4   6  13       14.14        8.43      3.28 o 
  -3   6  13       20.14       26.17      4.33 o 
  -2   6  13      235.78      233.39     11.66 o 
  -1   6  13       17.36       14.65      3.05 o 
   0   6  13        0.11        1.31      1.92 o 
   1   6  13       60.85       71.79      6.27 o 
   2   6  13       94.76      104.14      5.97 o 
   3   6  13        0.20        2.42      2.49 o 
   4   6  13      268.48      254.76     22.60 o 
   5   6  13       38.21       31.27      6.40 o 
   6   6  13        8.73       10.36      5.80 o 
  -8   7  13      102.70      101.43     10.39 o 
  -7   7  13        1.15        0.93      3.56 o 
  -6   7  13      351.83      375.67     22.31 o 
  -5   7  13      112.81      112.91      8.00 o 
  -4   7  13      142.30      136.12      9.75 o 
  -3   7  13        4.05        0.72      2.49 o 
  -2   7  13       43.89       40.77      6.44 o 
  -1   7  13      184.17      206.59     10.81 o 
   0   7  13      157.31      163.73      8.55 o 
   1   7  13      593.71      592.64     33.82 o 
   2   7  13        0.78        1.59      2.40 o 
   3   7  13       44.25       48.93      5.04 o 
   4   7  13        2.19        1.38      3.74 o 
   5   7  13       13.34       14.84      5.23 o 
   6   7  13        0.81        5.11      6.49 o 
  -8   8  13       89.80       81.18      9.95 o 
  -7   8  13      101.96      109.19     10.26 o 
  -6   8  13       38.56       47.41      8.01 o 
  -5   8  13        5.17        8.08      3.65 o 
  -4   8  13       43.91       39.18      5.68 o 
  -3   8  13       10.05       12.25      3.67 o 
  -2   8  13       20.94       25.05      6.13 o 
  -1   8  13      136.11      140.67      7.08 o 
   0   8  13       93.05      105.56      6.52 o 
   1   8  13       13.08       15.75      4.05 o 
   2   8  13       12.61       14.33      4.02 o 
   3   8  13       36.70       38.38      5.60 o 
   4   8  13        2.98        6.09      4.78 o 
   5   8  13       88.18       94.90     10.08 o 
  -7   9  13        8.51       11.25      4.93 o 
  -6   9  13       19.07       19.09      5.86 o 
  -5   9  13        0.11        1.81      4.27 o 
  -4   9  13        2.40        2.30      2.92 o 
  -3   9  13        7.81        4.63      3.46 o 
  -2   9  13      133.28      119.19     10.38 o 
  -1   9  13       28.32       37.54      4.89 o 
   0   9  13       78.99       90.13      6.53 o 
   1   9  13        6.02       18.54      5.71 o 
   2   9  13       12.21       11.37      4.83 o 
   3   9  13        0.04       -1.80      4.14 o 
   4   9  13       16.75       17.41      7.74 o 
  -5  10  13      110.88      130.91     11.09 o 
  -4  10  13       25.45       26.81      5.41 o 
  -3  10  13        0.60       -0.40      3.08 o 
  -2  10  13       18.52       18.95      4.26 o 
  -1  10  13        0.00        5.54      3.15 o 
   0  10  13      229.45      231.32     14.36 o 
   1  10  13        8.97       15.93      5.47 o 
   2  10  13        0.18        6.27      4.72 o 
  -3  11  13        1.50       -0.39      3.12 o 
  -2  11  13       25.60       31.08      7.28 o 
  -1  11  13        1.67        9.76      5.43 o 
   0  11  13       83.44       84.56     10.50 o 
  -8   0  14       46.15       55.89      6.86 o 
  -6   0  14       47.72       43.89      5.80 o 
  -4   0  14     1852.85     1934.79     96.96 o 
  -2   0  14     1752.81     1698.98    124.46 o 
   0   0  14      521.47      484.40     70.93 o 
   2   0  14      263.25      253.62     39.51 o 
   4   0  14       21.04       15.35      4.50 o 
   6   0  14       57.37       61.75     12.29 o 
 -10   1  14       21.39       28.60      8.84 o 
  -9   1  14       27.19       23.83      5.96 o 
  -8   1  14       24.89       26.17      5.54 o 
  -7   1  14        1.05       -1.51      2.27 o 
  -6   1  14        7.46        4.63      2.29 o 
  -5   1  14       54.30       54.66      3.82 o 
  -4   1  14       17.71       16.49      2.95 o 
  -3   1  14      253.34      265.98     12.62 o 
  -2   1  14       35.40       43.26      3.46 o 
  -1   1  14        0.27       -1.94      1.54 o 
   0   1  14       54.22       51.51      4.13 o 
   1   1  14       68.24       69.20      5.16 o 
   2   1  14      148.94      147.86     11.80 o 
   3   1  14       29.70       30.07      3.71 o 
   4   1  14      106.02       98.62      8.06 o 
   5   1  14       35.77       31.88      6.48 o 
   6   1  14       30.36       30.71      6.78 o 
   7   1  14        0.38        3.74      4.59 o 
 -10   2  14       64.54       69.05     11.26 o 
  -9   2  14      171.69      163.65     11.03 o 
  -8   2  14       16.09       19.05      5.08 o 
  -7   2  14       94.58       90.46     15.20 o 
  -6   2  14      296.50      307.05      8.58 o 
  -5   2  14        3.72        7.23      2.15 o 
  -4   2  14       64.70       68.04      4.52 o 
  -3   2  14      249.53      243.58     11.43 o 
  -2   2  14       26.73       37.51      3.33 o 
  -1   2  14      117.75      123.30      5.54 o 
   0   2  14       25.71       27.72      3.36 o 
   1   2  14      752.65      750.03     53.22 o 
   2   2  14      296.35      290.53     23.73 o 
   3   2  14      130.65      136.09     12.28 o 
   4   2  14       69.33       52.62      4.74 o 
   5   2  14       22.84       14.93      3.96 o 
   6   2  14       22.26       20.97      6.20 o 
   7   2  14        5.13        7.93      8.08 o 
 -10   3  14       56.00       60.65      8.57 o 
  -9   3  14        7.41        6.67      7.25 o 
  -8   3  14       67.28       54.55      7.57 o 
  -7   3  14        1.07        0.64      2.99 o 
  -6   3  14        0.24        2.23      2.32 o 
  -5   3  14       84.33       76.90      5.87 o 
  -4   3  14       10.83        4.69      2.18 o 
  -3   3  14      186.51      186.00      7.36 o 
  -2   3  14        0.48        3.60      1.85 o 
  -1   3  14        2.57        1.97      1.78 o 
   0   3  14       49.32       56.10      4.37 o 
   1   3  14       30.78       40.17      4.84 o 
   2   3  14       15.62       18.39      3.22 o 
   3   3  14        9.51        8.96      2.80 o 
   4   3  14       42.96       43.46      4.59 o 
   5   3  14        7.54        9.95      3.70 o 
   6   3  14        8.16       10.22      5.13 o 
   7   3  14      119.13      123.09     11.80 o 
 -10   4  14        0.00        3.89      4.10 o 
  -9   4  14      164.38      159.75     15.06 o 
  -8   4  14       10.26        3.73      4.97 o 
  -7   4  14       49.60       41.70      6.75 o 
  -6   4  14       68.43       52.40     12.13 o 
  -5   4  14        4.16        3.48      2.70 o 
  -4   4  14        0.48        0.29      2.33 o 
  -3   4  14       44.06       40.14      3.86 o 
  -2   4  14       24.87       26.85      3.10 o 
  -1   4  14      362.60      340.75     20.25 o 
   0   4  14        5.44        3.11      2.04 o 
   1   4  14      307.09      302.16     21.47 o 
   2   4  14       16.72       21.54      3.57 o 
   3   4  14      216.85      222.62     14.64 o 
   4   4  14        0.02        1.83      2.84 o 
   5   4  14      112.89      102.07      7.64 o 
   6   4  14        7.59       10.91      4.93 o 
   7   4  14       21.10       29.94      7.80 o 
  -9   5  14        0.16        0.76      3.75 o 
  -8   5  14        0.02        3.59      5.39 o 
  -7   5  14       71.37       77.85      8.61 o 
  -6   5  14       20.16       15.45      7.98 o 
  -5   5  14        4.82        3.89      2.82 o 
  -4   5  14        4.78        1.50      2.60 o 
  -3   5  14       10.67        7.56      3.03 o 
  -2   5  14       43.59       44.76      4.44 o 
  -1   5  14        9.78       11.93      2.52 o 
   0   5  14       21.30       18.75      3.27 o 
   1   5  14       29.24       30.02      4.06 o 
   2   5  14      264.25      281.17     19.40 o 
   3   5  14       33.04       33.09      4.18 o 
   4   5  14        9.22        6.09      3.23 o 
   5   5  14      247.38      245.65     21.51 o 
   6   5  14       17.17       20.74      5.86 o 
  -9   6  14        8.15        9.08      4.83 o 
  -8   6  14       14.74       16.30      8.29 o 
  -7   6  14      206.60      200.73     12.49 o 
  -6   6  14      119.87      109.63      9.22 o 
  -5   6  14       72.26       68.14      6.40 o 
  -4   6  14       61.48       54.01      5.78 o 
  -3   6  14       22.42       23.21      4.34 o 
  -2   6  14      233.21      238.77     10.33 o 
  -1   6  14       41.15       45.49      4.69 o 
   0   6  14       70.53       66.56      5.38 o 
   1   6  14      388.03      388.17     23.99 o 
   2   6  14      177.72      189.23     10.52 o 
   3   6  14        0.09        0.04      2.25 o 
   4   6  14        3.34        4.19      3.14 o 
   5   6  14        0.19        2.85      3.13 o 
   6   6  14       68.47       69.76     14.23 o 
  -8   7  14        4.43        1.04      5.18 o 
  -7   7  14        8.95       13.56      5.39 o 
  -6   7  14       46.87       54.67      8.30 o 
  -5   7  14        5.10        7.67      3.43 o 
  -4   7  14        6.19       11.48      3.73 o 
  -3   7  14       40.12       46.22      5.59 o 
  -2   7  14      127.29      126.67      6.75 o 
  -1   7  14        1.26        6.11      2.85 o 
   0   7  14        5.04       12.00      3.70 o 
   1   7  14        0.98        3.31      2.73 o 
   2   7  14       74.44       69.28      5.67 o 
   3   7  14        9.63       15.19      3.60 o 
   4   7  14       82.72       81.23      9.21 o 
   5   7  14       19.62       20.83      5.54 o 
  -7   8  14        4.13       -1.04      4.12 o 
  -6   8  14       79.80       90.88     12.64 o 
  -5   8  14       55.79       60.06      6.65 o 
  -4   8  14       16.24       15.83      4.47 o 
  -3   8  14        4.44        5.16      3.40 o 
  -2   8  14       70.62       70.73      5.96 o 
  -1   8  14       97.24      107.82      6.66 o 
   0   8  14        0.01       -2.71      2.71 o 
   1   8  14        1.95       -0.34      3.18 o 
   2   8  14       33.51       38.50      5.58 o 
   3   8  14       64.19       74.51      8.89 o 
   4   8  14      106.65      122.31     10.64 o 
  -6   9  14       31.83       42.95     13.05 o 
  -5   9  14        1.14        0.65      3.11 o 
  -4   9  14        0.03        0.00      2.95 o 
  -3   9  14        5.71        7.82      3.81 o 
  -2   9  14       80.55      106.68      7.94 o 
  -1   9  14       48.92       50.58      7.74 o 
   0   9  14      122.54      136.03     10.44 o 
   1   9  14        0.07        2.12      4.05 o 
   2   9  14        0.09       -2.27      3.45 o 
   3   9  14       21.24       23.35      8.56 o 
  -5  10  14       40.70       51.91      8.84 o 
  -4  10  14        7.43       19.33      4.85 o 
  -3  10  14        2.96       10.57      4.22 o 
  -2  10  14        9.27       17.23      4.27 o 
  -1  10  14       23.99       31.45      4.86 o 
   0  10  14        5.08        0.74      6.15 o 
   1  10  14       96.16      110.32     11.28 o 
   2  10  14       20.47       27.15      7.01 o 
  -7   0  15        4.66        5.38      5.79 o 
  -5   0  15     1165.54     1150.87     49.71 o 
  -3   0  15     2021.01     2023.42     77.11 o 
  -1   0  15      142.44      130.64     11.74 o 
   1   0  15      246.04      266.62     21.76 o 
   3   0  15      256.80      231.06     29.22 o 
   5   0  15      243.31      246.17     19.34 o 
   7   0  15        0.39        2.49      6.77 o 
 -10   1  15       18.44       33.84      9.26 o 
  -9   1  15      104.45      111.90      9.38 o 
  -8   1  15       40.55       44.24      6.84 o 
  -7   1  15       87.95       70.73     12.60 o 
  -6   1  15       18.20       23.96      3.22 o 
  -5   1  15      136.28      128.72      5.40 o 
  -4   1  15      598.36      611.31     22.51 o 
  -3   1  15       93.66      117.08      5.16 o 
  -2   1  15        2.49        0.85      2.02 o 
  -1   1  15      485.10      458.49     22.59 o 
   0   1  15      434.37      418.61     21.85 o 
   1   1  15      950.63      942.71     61.25 o 
   2   1  15        7.75        6.35      2.38 o 
   3   1  15       54.64       58.85      6.98 o 
   4   1  15       10.56       11.01      2.96 o 
   5   1  15       32.39       46.82      7.66 o 
   6   1  15        0.64        5.28      5.13 o 
   7   1  15        2.32        0.76      4.40 o 
 -10   2  15       53.64       55.28      8.25 o 
  -9   2  15       28.21       34.12      7.94 o 
  -8   2  15        3.10        1.62      3.79 o 
  -7   2  15      127.15      141.10      9.56 o 
  -6   2  15      175.36      184.77      7.76 o 
  -5   2  15        3.78       14.36      6.01 o 
  -4   2  15      241.44      239.46     15.24 o 
  -3   2  15      800.71      769.72     42.37 o 
  -2   2  15      278.81      265.82     13.52 o 
  -1   2  15      490.62      434.99     19.46 o 
   0   2  15      189.20      184.43      9.99 o 
   1   2  15       17.13       22.72      3.40 o 
   2   2  15       87.88       80.02      6.20 o 
   3   2  15       40.47       42.06      4.47 o 
   4   2  15       19.10       17.59      3.55 o 
   5   2  15        5.66        7.76      4.14 o 
   6   2  15       69.44       74.79      9.62 o 
   7   2  15        0.97       -2.99      6.08 o 
 -10   3  15       23.73       29.16      6.84 o 
  -9   3  15       21.29       25.85      6.21 o 
  -8   3  15        5.46        2.49      5.11 o 
  -7   3  15       60.84       66.46      7.81 o 
  -6   3  15        0.79        2.77      2.55 o 
  -5   3  15        0.34       -1.41      2.31 o 
  -4   3  15      428.86      443.77     29.17 o 
  -3   3  15        6.39        8.83      2.41 o 
  -2   3  15        8.78        9.42      2.31 o 
  -1   3  15        1.28       -0.56      1.80 o 
   0   3  15       17.72       24.41      3.52 o 
   1   3  15      204.47      180.23     12.91 o 
   2   3  15       92.86       91.42      6.92 o 
   3   3  15       55.40       67.51      5.34 o 
   4   3  15      892.24      799.86     54.77 o 
   5   3  15      139.48      118.54      7.91 o 
   6   3  15       27.46       37.33      7.42 o 
   7   3  15        0.52        3.09      5.00 o 
  -9   4  15        0.83        9.80      4.69 o 
  -8   4  15       18.59       21.14      7.87 o 
  -7   4  15       41.75       51.86     11.74 o 
  -6   4  15        0.83       -1.34      2.29 o 
  -5   4  15        1.14        0.50      2.36 o 
  -4   4  15       65.71       53.53      5.52 o 
  -3   4  15      172.03      163.07      6.02 o 
  -2   4  15        1.13        1.55      1.95 o 
  -1   4  15       70.92       83.90      4.74 o 
   0   4  15      128.98      140.92      9.40 o 
   1   4  15      191.28      171.56      7.21 o 
   2   4  15        0.07        0.32      2.37 o 
   3   4  15      152.34      161.34     10.39 o 
   4   4  15        6.08        7.90      3.44 o 
   5   4  15       26.81       26.29      5.17 o 
   6   4  15        9.58       12.37      5.39 o 
  -9   5  15       58.20       60.48      8.94 o 
  -8   5  15        4.28        2.35      6.35 o 
  -7   5  15        0.26       -2.02      3.41 o 
  -6   5  15       91.63       89.26     21.16 o 
  -5   5  15        3.94        5.18      3.07 o 
  -4   5  15       59.69       65.66      6.13 o 
  -3   5  15        4.19       -0.03      2.35 o 
  -2   5  15      453.39      403.85     21.69 o 
  -1   5  15       28.04       25.13      3.31 o 
   0   5  15      168.93      157.73      6.96 o 
   1   5  15        2.09        1.48      2.31 o 
   2   5  15      224.29      223.25     15.37 o 
   3   5  15       56.68       58.57      5.30 o 
   4   5  15        0.11       -0.41      2.88 o 
   5   5  15       52.61       65.39      9.71 o 
   6   5  15      153.18      166.89     21.07 o 
  -8   6  15       25.89       24.31      9.53 o 
  -7   6  15        6.62        7.99      5.01 o 
  -6   6  15       24.38       38.31      7.32 o 
  -5   6  15        4.76        2.80      2.98 o 
  -4   6  15        7.48        2.14      2.90 o 
  -3   6  15        2.89        0.61      3.12 o 
  -2   6  15      201.14      222.20     15.79 o 
  -1   6  15        3.00        1.07      2.51 o 
   0   6  15        0.19        3.68      2.56 o 
   1   6  15       33.16       32.28      4.36 o 
   2   6  15       40.28       41.29      4.81 o 
   3   6  15       36.74       44.88      4.99 o 
   4   6  15       23.75       33.99      5.34 o 
   5   6  15       51.15       47.30      6.98 o 
  -8   7  15        2.23        4.78      4.93 o 
  -7   7  15      239.67      225.69     13.65 o 
  -6   7  15        2.27        3.72      4.38 o 
  -5   7  15       11.51       10.12      3.81 o 
  -4   7  15       65.59       56.60      6.29 o 
  -3   7  15        0.36        3.66      3.91 o 
  -2   7  15      117.80      112.68      6.71 o 
  -1   7  15        4.10        5.47      2.74 o 
   0   7  15       14.33       17.26      4.20 o 
   1   7  15      362.16      342.13     19.30 o 
   2   7  15       45.47       51.80      5.35 o 
   3   7  15       71.91       73.71      6.09 o 
   4   7  15       39.54       34.92      6.98 o 
   5   7  15       19.41       19.84      5.42 o 
  -7   8  15       21.89       27.10      6.68 o 
  -6   8  15        0.04        2.14      4.20 o 
  -5   8  15        9.70       15.57      4.29 o 
  -4   8  15        7.51        8.71      3.85 o 
  -3   8  15      100.97       99.19      9.72 o 
  -2   8  15       53.07       64.44      6.32 o 
  -1   8  15        0.19       -1.35      2.58 o 
   0   8  15       34.80       39.10      5.77 o 
   1   8  15       22.09       26.65      5.04 o 
   2   8  15        0.03        3.32      3.27 o 
   3   8  15        3.55        5.39      4.42 o 
   4   8  15       49.39       54.08      8.29 o 
  -6   9  15        1.87       -0.57      4.23 o 
  -5   9  15       83.13      104.79     12.07 o 
  -4   9  15       17.70       26.89      6.11 o 
  -3   9  15        0.13        2.50      4.05 o 
  -2   9  15       62.38       59.82      7.14 o 
  -1   9  15        0.64        1.26      2.96 o 
   0   9  15       17.02       19.80      4.97 o 
   1   9  15       33.74       37.13      7.34 o 
   2   9  15       53.08       41.89      7.80 o 
  -4  10  15       46.35       48.75      6.82 o 
  -3  10  15       22.86       33.38      5.29 o 
  -2  10  15       33.90       34.66      5.31 o 
  -1  10  15       33.42       43.06      5.75 o 
   0  10  15       20.16       21.73      6.30 o 
  -8   0  16       13.64       15.61      7.18 o 
  -6   0  16        0.34        4.28      4.83 o 
  -4   0  16        0.99        2.23      2.70 o 
  -2   0  16      869.20      854.56     56.84 o 
   0   0  16      530.83      517.59     64.03 o 
   2   0  16       16.64       15.83      4.52 o 
   4   0  16       17.22       24.01      5.74 o 
   6   0  16       39.98       53.18     12.43 o 
  -9   1  16        0.07        0.98      3.90 o 
  -8   1  16       41.58       46.03      7.53 o 
  -7   1  16      257.14      250.17     17.68 o 
  -6   1  16      206.84      209.48     11.47 o 
  -5   1  16       22.19       23.13      2.98 o 
  -4   1  16        6.81        6.48      2.24 o 
  -3   1  16      119.20      124.66      5.45 o 
  -2   1  16     1352.12     1305.45     73.51 o 
  -1   1  16      159.46      169.03     11.64 o 
   0   1  16        3.80        6.84      2.60 o 
   1   1  16      225.89      198.00     14.95 o 
   2   1  16       29.45       28.69      3.99 o 
   3   1  16       38.41       46.02      4.68 o 
   4   1  16        4.81        8.98      3.12 o 
   5   1  16       63.20       65.83      8.89 o 
   6   1  16       11.12        8.15      5.57 o 
 -10   2  16        0.11        4.37      4.31 o 
  -9   2  16       19.32       20.06      5.81 o 
  -8   2  16       10.47       12.53      5.08 o 
  -7   2  16      140.97      139.04      9.90 o 
  -6   2  16       12.56       12.80      3.79 o 
  -5   2  16      465.51      481.48     23.08 o 
  -4   2  16      246.95      201.98      9.36 o 
  -3   2  16      584.82      550.62     16.52 o 
  -2   2  16       80.23       73.52      5.09 o 
  -1   2  16      340.36      312.29     17.73 o 
   0   2  16      579.96      578.16     34.49 o 
   1   2  16        5.89        5.18      2.75 o 
   2   2  16       78.25       82.03      5.73 o 
   3   2  16      942.22      864.13     54.91 o 
   4   2  16      212.83      200.21     11.09 o 
   5   2  16        2.00        2.45      3.84 o 
   6   2  16       38.43       42.29      8.35 o 
  -9   3  16        1.73        3.85      5.46 o 
  -8   3  16      224.11      240.23     19.48 o 
  -7   3  16      186.05      189.76     11.73 o 
  -6   3  16        0.24       -2.00      2.63 o 
  -5   3  16       11.95        8.17      3.14 o 
  -4   3  16        5.56        6.00      2.35 o 
  -3   3  16      268.89      259.87     14.10 o 
  -2   3  16       32.87       33.54      3.82 o 
  -1   3  16      155.69      161.12      9.23 o 
   0   3  16      209.00      194.15     11.98 o 
   1   3  16      445.70      389.55     28.19 o 
   2   3  16      461.07      433.36     41.05 o 
   3   3  16       79.07       78.42      7.72 o 
   4   3  16       81.37       89.53      7.58 o 
   5   3  16       83.85       68.91      8.93 o 
   6   3  16        5.08       -0.14      7.53 o 
  -9   4  16        9.84       22.32      5.74 o 
  -8   4  16       29.06       26.38      9.67 o 
  -7   4  16        2.14        3.19      4.05 o 
  -6   4  16        8.81        5.44      3.20 o 
  -5   4  16       20.21       21.63      4.35 o 
  -4   4  16       87.94       68.52      7.53 o 
  -3   4  16        3.29        1.51      2.01 o 
  -2   4  16       39.52       41.64      3.92 o 
  -1   4  16        0.25        1.59      2.22 o 
   0   4  16        2.72        3.79      2.46 o 
   1   4  16      108.22      102.30      6.16 o 
   2   4  16      113.50      105.36      6.29 o 
   3   4  16      322.50      306.95     15.81 o 
   4   4  16       52.05       55.35      6.42 o 
   5   4  16       20.57       24.02      5.10 o 
   6   4  16        0.58       -0.42      4.39 o 
  -9   5  16       20.94       24.30      6.34 o 
  -8   5  16        0.89       -1.66      6.35 o 
  -7   5  16        0.00       -1.18      4.10 o 
  -6   5  16       68.89       58.13      6.31 o 
  -5   5  16      238.95      208.82     17.51 o 
  -4   5  16        1.10        1.54      2.81 o 
  -3   5  16       33.35       36.66      4.52 o 
  -2   5  16       71.25       69.10      7.12 o 
  -1   5  16      131.55      107.18      8.89 o 
   0   5  16       79.87       70.96      5.48 o 
   1   5  16        5.68        8.11      2.96 o 
   2   5  16       37.14       38.24      4.76 o 
   3   5  16      107.42      101.92      6.54 o 
   4   5  16       67.59       71.60      7.12 o 
   5   5  16      157.18      158.27     15.78 o 
  -8   6  16       37.79       36.81      7.65 o 
  -7   6  16      107.76      126.81     11.09 o 
  -6   6  16       71.21       63.93      8.72 o 
  -5   6  16      104.37       96.51      7.71 o 
  -4   6  16       77.59       69.00      6.74 o 
  -3   6  16      165.31      139.88     10.56 o 
  -2   6  16       21.51       25.24      4.11 o 
  -1   6  16       16.57       21.24      3.93 o 
   0   6  16       77.43       82.02      5.95 o 
   1   6  16      112.59      132.43      7.64 o 
   2   6  16        2.55        6.16      2.92 o 
   3   6  16        2.35        1.91      2.80 o 
   4   6  16        1.92        1.71      3.14 o 
   5   6  16       37.33       45.15      6.42 o 
  -7   7  16        0.12        2.58      4.28 o 
  -6   7  16       46.85       48.01      8.20 o 
  -5   7  16       69.33       73.69      7.12 o 
  -4   7  16       48.05       43.53      5.96 o 
  -3   7  16       51.18       59.17      5.68 o 
  -2   7  16       21.94       21.11      3.99 o 
  -1   7  16       36.93       39.31      4.99 o 
   0   7  16      348.34      316.07     33.34 o 
   1   7  16        0.59       -0.67      2.73 o 
   2   7  16        1.44        2.37      2.86 o 
   3   7  16       83.50       89.78     12.27 o 
   4   7  16        9.43       12.44      4.77 o 
  -6   8  16        9.83       14.99      5.61 o 
  -5   8  16      111.47      116.48      9.48 o 
  -4   8  16       21.02       25.44      5.06 o 
  -3   8  16        1.64        1.20      2.96 o 
  -2   8  16       48.21       65.54      6.22 o 
  -1   8  16        4.46        2.72      3.01 o 
   0   8  16        6.56        7.61      3.98 o 
   1   8  16       78.00       94.34      8.02 o 
   2   8  16        5.13        9.64      4.08 o 
   3   8  16        5.94        4.70      6.22 o 
  -5   9  16        1.66        2.51      3.53 o 
  -4   9  16        5.52        7.49      3.86 o 
  -3   9  16        6.97        9.24      3.65 o 
  -2   9  16       10.70       16.77      4.11 o 
  -1   9  16       14.59       27.30      4.86 o 
   0   9  16       40.60       42.64      6.44 o 
   1   9  16        1.26        0.58      3.81 o 
  -7   0  17      203.93      218.47     11.87 o 
  -5   0  17      232.51      202.79      9.04 o 
  -3   0  17     1707.02     1708.90    104.64 o 
  -1   0  17      119.26       98.35     18.10 o 
   1   0  17      177.21      150.75     10.00 o 
   3   0  17        0.85       -0.75      3.61 o 
   5   0  17      570.65      536.54     29.15 o 
  -9   1  17       57.50       75.56     13.12 o 
  -8   1  17        6.13        7.60      6.22 o 
  -7   1  17      166.82      157.10     28.45 o 
  -6   1  17       40.83       45.54      4.68 o 
  -5   1  17      307.88      298.27      9.63 o 
  -4   1  17      235.07      243.97      7.64 o 
  -3   1  17        8.96       10.39      2.78 o 
  -2   1  17       72.32       77.11      5.54 o 
  -1   1  17      417.72      400.46     19.68 o 
   0   1  17        3.69        2.75      2.36 o 
   1   1  17      121.75      114.44      6.19 o 
   2   1  17      147.79      134.26     11.86 o 
   3   1  17       60.74       55.78      5.25 o 
   4   1  17        8.21        6.84      3.19 o 
   5   1  17       17.61       23.68      6.61 o 
   6   1  17        7.87        8.55      5.52 o 
  -9   2  17        0.64        2.90      5.87 o 
  -8   2  17       20.88       25.14      9.12 o 
  -7   2  17        0.29        0.01      3.70 o 
  -6   2  17       16.73       18.51      4.30 o 
  -5   2  17        9.35        9.70      2.72 o 
  -4   2  17        6.84        8.20      2.65 o 
  -3   2  17      442.15      447.86     18.62 o 
  -2   2  17       44.70       39.32      4.37 o 
  -1   2  17        0.46        1.17      2.30 o 
   0   2  17      988.54      926.09     45.86 o 
   1   2  17        0.20       -2.22      2.16 o 
   2   2  17       76.50       74.79     11.01 o 
   3   2  17       96.16       85.90      6.30 o 
   4   2  17      119.84       94.39      7.79 o 
   5   2  17        0.32        3.14      4.28 o 
   6   2  17       67.76       60.69      9.32 o 
  -9   3  17        2.34        3.50      4.48 o 
  -8   3  17       18.09       10.22      7.32 o 
  -7   3  17       30.43       24.53      6.07 o 
  -6   3  17       58.79       61.70      6.28 o 
  -5   3  17       22.77       23.91      5.48 o 
  -4   3  17      233.96      221.25      8.10 o 
  -3   3  17      111.96      106.72      8.05 o 
  -2   3  17        9.20        6.65      2.65 o 
  -1   3  17        0.54        4.09      2.50 o 
   0   3  17       30.37       41.41      4.68 o 
   1   3  17        8.07        5.08      2.77 o 
   2   3  17      110.29      107.65      6.45 o 
   3   3  17       75.76       73.79      7.90 o 
   4   3  17      196.36      162.48     11.53 o 
   5   3  17        3.98       12.18      5.80 o 
  -9   4  17       35.21       38.34      7.50 o 
  -8   4  17       98.77       98.91     15.61 o 
  -7   4  17       11.15        7.80      5.08 o 
  -6   4  17       41.37       39.18      5.57 o 
  -5   4  17        2.14        1.94      2.90 o 
  -4   4  17        7.52        9.72      3.05 o 
  -3   4  17       83.64       70.67      5.67 o 
  -2   4  17      110.88      103.30      5.44 o 
  -1   4  17      421.36      387.47     18.04 o 
   0   4  17       55.23       56.03      5.17 o 
   1   4  17      376.33      365.71     25.58 o 
   2   4  17       59.89       70.14      5.84 o 
   3   4  17        1.10        1.59      2.66 o 
   4   4  17       26.97       24.39      4.92 o 
   5   4  17        3.21        7.63      4.81 o 
  -8   5  17        9.08       12.02      8.43 o 
  -7   5  17        0.19       -0.62      4.00 o 
  -6   5  17      170.41      172.11     17.29 o 
  -5   5  17       20.74       28.17      5.15 o 
  -4   5  17      107.50       86.70      6.15 o 
  -3   5  17        1.28       -1.31      2.26 o 
  -2   5  17      117.89      128.14     12.56 o 
  -1   5  17        0.38       -2.08      2.35 o 
   0   5  17       22.94       26.62      4.16 o 
   1   5  17      242.02      199.05     10.82 o 
   2   5  17        1.23       -0.03      2.64 o 
   3   5  17       21.49       23.02      4.11 o 
   4   5  17       74.81       70.75      7.27 o 
   5   5  17       15.17       19.98      4.95 o 
  -8   6  17       32.27       26.29      6.25 o 
  -7   6  17        0.26        2.51      4.54 o 
  -6   6  17        6.61        5.51      4.96 o 
  -5   6  17       26.54       31.30      5.49 o 
  -4   6  17       68.05       64.22      6.75 o 
  -3   6  17       22.38       31.92      4.56 o 
  -2   6  17      131.30      123.60      7.03 o 
  -1   6  17       69.10       75.62      7.12 o 
   0   6  17      209.88      210.93     25.82 o 
   1   6  17       65.76       69.44      7.90 o 
   2   6  17       16.18       23.58      4.17 o 
   3   6  17        3.10        6.18      3.25 o 
   4   6  17       14.87       23.94      4.86 o 
  -7   7  17      122.82      131.99     17.68 o 
  -6   7  17       11.92       16.29      5.66 o 
  -5   7  17        0.42        1.17      3.18 o 
  -4   7  17       23.69       13.06      5.32 o 
  -3   7  17        0.12        1.45      2.66 o 
  -2   7  17        0.22       -0.77      2.62 o 
  -1   7  17       18.97       21.60      4.83 o 
   0   7  17       33.76       41.86      6.01 o 
   1   7  17        0.01        1.83      3.15 o 
   2   7  17       61.94       68.53      6.24 o 
   3   7  17       48.02       44.14      6.43 o 
  -6   8  17       26.76       35.22      7.71 o 
  -5   8  17       24.67       25.23      5.33 o 
  -4   8  17        3.19        5.51      4.39 o 
  -3   8  17       32.53       50.10      5.76 o 
  -2   8  17        3.50        2.93      3.40 o 
  -1   8  17        2.01        3.54      3.85 o 
   0   8  17       22.00       19.62      5.17 o 
   1   8  17       17.98       33.37      5.62 o 
   2   8  17       31.46       34.45      6.23 o 
  -4   9  17        4.74        0.36      2.94 o 
  -3   9  17        1.17        3.12      3.30 o 
  -2   9  17       49.60       50.63      5.97 o 
  -1   9  17      109.42      122.10     11.65 o 
   0   9  17        0.82       -0.73      3.60 o 
  -6   0  18      142.03      138.50      9.07 o 
  -4   0  18       11.55       10.26      4.39 o 
  -2   0  18       54.89       43.47      6.68 o 
   0   0  18      460.76      444.68     52.01 o 
   2   0  18      197.61      166.88     12.57 o 
   4   0  18        9.76       14.43      5.71 o 
  -9   1  18        0.02        1.66      7.05 o 
  -8   1  18       43.19       42.41     10.91 o 
  -7   1  18        0.31        1.71      3.12 o 
  -6   1  18       16.34       20.85      3.20 o 
  -5   1  18       79.16       71.05      4.54 o 
  -4   1  18      216.03      221.65      7.51 o 
  -3   1  18       31.19       27.53      4.02 o 
  -2   1  18       60.24       50.11      4.94 o 
  -1   1  18       40.41       41.51      4.58 o 
   0   1  18      178.25      171.48      9.85 o 
   1   1  18        0.98       -1.13      2.21 o 
   2   1  18      116.54      119.53     11.72 o 
   3   1  18       24.17       20.50      4.05 o 
   4   1  18       88.23       91.16      6.75 o 
   5   1  18        0.25        1.51      4.82 o 
  -9   2  18        2.27        4.28      7.05 o 
  -8   2  18        5.46        3.73      6.49 o 
  -7   2  18       11.18       11.66      4.97 o 
  -6   2  18      103.13       93.52     12.43 o 
  -5   2  18       78.08       82.98      5.26 o 
  -4   2  18       78.69       86.10      5.30 o 
  -3   2  18       94.18       75.57      5.91 o 
  -2   2  18        0.41        0.60      2.18 o 
  -1   2  18        3.78        1.26      2.33 o 
   0   2  18        8.56        3.30      2.58 o 
   1   2  18       43.08       38.10      4.64 o 
   2   2  18       18.25       15.31      3.62 o 
   3   2  18       81.90       78.62      6.24 o 
   4   2  18       17.07       18.96      4.64 o 
   5   2  18        3.63        1.41      4.18 o 
  -9   3  18        4.68        0.50      4.12 o 
  -8   3  18       21.94       17.27      8.56 o 
  -7   3  18        3.88        4.25      4.62 o 
  -6   3  18        1.13        0.46      3.03 o 
  -5   3  18        0.75        1.00      2.51 o 
  -4   3  18       24.29       31.19      4.21 o 
  -3   3  18       53.09       48.03      4.36 o 
  -2   3  18       28.78       26.70      3.97 o 
  -1   3  18       32.25       27.22      3.95 o 
   0   3  18       29.42       31.46      4.30 o 
   1   3  18       60.45       71.15      7.12 o 
   2   3  18       28.63       32.07      4.55 o 
   3   3  18       11.26        6.37      3.10 o 
   4   3  18        1.80        3.85      3.56 o 
   5   3  18       49.86       42.02      7.91 o 
  -8   4  18        1.44       -4.70      6.35 o 
  -7   4  18       15.40       30.20      7.04 o 
  -6   4  18        0.09        2.49      3.26 o 
  -5   4  18        2.92        5.08      2.59 o 
  -4   4  18        0.02        3.78      2.69 o 
  -3   4  18       18.66       12.56      3.37 o 
  -2   4  18        0.61        1.12      2.41 o 
  -1   4  18        7.89        7.11      2.94 o 
   0   4  18      146.86      129.66      7.44 o 
   1   4  18      137.95      149.00     11.50 o 
   2   4  18       12.63       11.37      3.44 o 
   3   4  18        1.79       -3.11      2.44 o 
   4   4  18       23.11       22.02      5.05 o 
  -8   5  18        2.04       -1.66      6.63 o 
  -7   5  18        1.18        4.22      4.78 o 
  -6   5  18       42.02       36.82      5.73 o 
  -5   5  18       24.45       29.42      6.20 o 
  -4   5  18       16.29       18.48      3.83 o 
  -3   5  18      129.26      132.44      7.31 o 
  -2   5  18      121.43      118.72      6.99 o 
  -1   5  18       69.28       73.01      5.92 o 
   0   5  18       24.26       24.98      4.12 o 
   1   5  18       10.14        8.15      3.41 o 
   2   5  18       11.19        8.76      3.38 o 
   3   5  18        2.55        4.80      3.12 o 
   4   5  18       12.65       14.51      5.11 o 
  -7   6  18      110.50      109.41     11.07 o 
  -6   6  18        6.49        4.46      3.67 o 
  -5   6  18       31.16       24.60      6.22 o 
  -4   6  18        5.68        7.96      3.29 o 
  -3   6  18       10.01       11.54      3.44 o 
  -2   6  18        6.20        5.98      3.16 o 
  -1   6  18        2.00        1.33      3.14 o 
   0   6  18       39.45       49.07      6.28 o 
   1   6  18       16.63       21.09      4.15 o 
   2   6  18       16.29       20.99      4.19 o 
   3   6  18       22.31       34.89      5.67 o 
  -6   7  18        0.34       -2.83      3.71 o 
  -5   7  18        3.82        4.87      3.47 o 
  -4   7  18        3.24        4.18      3.01 o 
  -3   7  18       11.42        8.94      3.52 o 
  -2   7  18        7.69       10.60      3.79 o 
  -1   7  18        0.09       -0.65      3.41 o 
   0   7  18      155.13      141.79      9.13 o 
   1   7  18        0.01        4.99      3.48 o 
   2   7  18       23.72       27.69      5.59 o 
  -5   8  18       10.03        6.65      4.21 o 
  -4   8  18        0.17        0.81      3.00 o 
  -3   8  18       15.70       16.65      4.30 o 
  -2   8  18       60.43       64.52      6.57 o 
  -1   8  18       38.94       48.41      6.83 o 
   0   8  18       25.84       44.12      6.61 o 
   1   8  18        0.79        0.62      3.80 o 
  -7   0  19       89.55      102.33      7.65 o 
  -5   0  19      138.24      132.03      8.13 o 
  -3   0  19      401.81      344.17     14.94 o 
  -1   0  19        0.52        0.20      3.30 o 
   1   0  19        6.06        8.07      4.33 o 
   3   0  19       81.18       84.48      9.30 o 
   5   0  19       34.63       28.73     10.08 o 
  -8   1  19        8.33        5.53      7.05 o 
  -7   1  19       65.63       75.31      6.16 o 
  -6   1  19        0.14        1.25      2.18 o 
  -5   1  19       11.49       18.82      3.49 o 
  -4   1  19       90.38       86.93      5.54 o 
  -3   1  19       13.97        9.70      3.23 o 
  -2   1  19        0.50       -0.94      2.37 o 
  -1   1  19        0.12       -2.12      2.16 o 
   0   1  19       46.93       54.12      5.34 o 
   1   1  19       70.01       69.70      5.91 o 
   2   1  19       16.44       13.99      3.61 o 
   3   1  19        8.71       10.60      3.48 o 
   4   1  19       19.18       22.35      4.95 o 
   5   1  19       14.01       14.44      5.67 o 
  -8   2  19       12.65       11.74      7.74 o 
  -7   2  19        4.81        0.55      5.39 o 
  -6   2  19        0.07       -0.74      2.87 o 
  -5   2  19       15.82       15.74      3.28 o 
  -4   2  19        3.30        6.99      2.68 o 
  -3   2  19        0.87        0.16      2.31 o 
  -2   2  19        1.48        1.97      2.48 o 
  -1   2  19        0.53        4.33      2.68 o 
   0   2  19       37.58       28.94      4.34 o 
   1   2  19       67.96       65.73      5.76 o 
   2   2  19       37.82       36.39      4.82 o 
   3   2  19        1.60        2.99      2.85 o 
   4   2  19       31.46       34.87      5.81 o 
  -8   3  19        0.40       -2.21      7.05 o 
  -7   3  19       25.16       37.26      7.43 o 
  -6   3  19        2.94        8.63      3.27 o 
  -5   3  19        0.01        0.80      2.51 o 
  -4   3  19      308.19      279.12     21.15 o 
  -3   3  19        2.68        1.15      2.32 o 
  -2   3  19        0.14       -0.94      2.24 o 
  -1   3  19       77.65       73.41      5.93 o 
   0   3  19       90.38       88.65      8.10 o 
   1   3  19       31.36       35.55      5.14 o 
   2   3  19        8.12        4.08      2.82 o 
   3   3  19        3.21        6.77      3.12 o 
   4   3  19        6.49        4.45      3.58 o 
  -8   4  19       19.59       27.77     10.77 o 
  -7   4  19       16.48       27.75      6.75 o 
  -6   4  19        0.15        4.86      4.03 o 
  -5   4  19        2.25        1.52      2.57 o 
  -4   4  19       16.92       12.89      3.51 o 
  -3   4  19        0.41        3.30      3.01 o 
  -2   4  19        0.13       -0.39      2.42 o 
  -1   4  19       43.57       53.07      5.48 o 
   0   4  19       11.91        8.59      3.33 o 
   1   4  19       41.64       42.84      5.19 o 
   2   4  19       20.55       23.48      4.46 o 
   3   4  19       51.01       59.59      6.08 o 
   4   4  19       44.90       60.36      7.30 o 
  -7   5  19        0.25        1.18      4.54 o 
  -6   5  19       21.83       27.54      5.46 o 
  -5   5  19        0.02       -1.61      2.41 o 
  -4   5  19        3.74        3.77      3.00 o 
  -3   5  19       36.12       53.26      5.60 o 
  -2   5  19       20.72       26.23      5.31 o 
  -1   5  19        1.29        0.76      3.27 o 
   0   5  19        1.14        6.73      3.08 o 
   1   5  19       47.44       56.85      5.88 o 
   2   5  19        1.04        2.43      3.00 o 
   3   5  19        0.86        4.29      2.97 o 
  -6   6  19        0.35       -0.85      4.43 o 
  -5   6  19       30.79       29.04      4.75 o 
  -4   6  19        5.34        6.55      3.45 o 
  -3   6  19       48.14       44.69      5.44 o 
  -2   6  19        4.05        2.68      3.60 o 
  -1   6  19       48.18       51.44      7.66 o 
   0   6  19       91.53       90.68      8.58 o 
   1   6  19        6.95        7.56      3.18 o 
   2   6  19        4.15        8.40      3.45 o 
  -5   7  19        0.06        3.73      3.13 o 
  -4   7  19        3.83        1.98      3.02 o 
  -3   7  19        2.58        4.25      3.35 o 
  -2   7  19       26.38       31.50      5.19 o 
  -1   7  19       17.30       22.51      5.45 o 
   0   7  19        1.59        6.04      3.65 o 
   1   7  19        1.90        1.25      3.32 o 
  -3   8  19      111.51      121.94      8.09 o 
  -2   8  19       17.41       23.93      4.65 o 
  -1   8  19        1.66        1.79      3.48 o 
  -6   0  20        8.55        7.86      3.95 o 
  -4   0  20      238.74      207.28     24.87 o 
  -2   0  20       25.47       31.59      6.34 o 
   0   0  20      176.96      167.12     11.38 o 
   2   0  20       38.31       25.20      6.19 o 
   4   0  20      127.19      114.93     16.58 o 
  -8   1  20        0.01        2.65      4.05 o 
  -7   1  20        4.59        8.77      3.35 o 
  -6   1  20       31.36       37.48      4.33 o 
  -5   1  20       73.50       61.33      5.17 o 
  -4   1  20        7.87       12.74      3.58 o 
  -3   1  20       58.11       61.63      5.71 o 
  -2   1  20       23.05       22.25      4.03 o 
  -1   1  20        0.55        0.73      2.54 o 
   0   1  20       12.23       18.55      3.94 o 
   1   1  20        6.97        9.09      3.25 o 
   2   1  20       28.33       26.11      4.28 o 
   3   1  20       20.28       18.35      3.90 o 
   4   1  20       26.52       30.95      5.60 o 
  -7   2  20        5.43       10.41      4.06 o 
  -6   2  20       37.75       42.67      5.98 o 
  -5   2  20      140.60      133.44      8.04 o 
  -4   2  20      154.23      137.15      6.60 o 
  -3   2  20       31.99       22.85      4.16 o 
  -2   2  20        2.82        3.34      2.83 o 
  -1   2  20       14.75       21.97      4.02 o 
   0   2  20       38.34       49.49      6.25 o 
   1   2  20       21.93       19.51      4.03 o 
   2   2  20        7.76        9.37      3.40 o 
   3   2  20        1.06        4.30      2.96 o 
   4   2  20        0.18       -1.66      3.16 o 
  -7   3  20        3.07        2.18      3.34 o 
  -6   3  20       24.17       21.41      4.26 o 
  -5   3  20        0.36        3.59      2.94 o 
  -4   3  20       35.93       38.29      5.70 o 
  -3   3  20        9.28       10.32      3.34 o 
  -2   3  20        3.06        1.20      2.42 o 
  -1   3  20       21.61       22.93      4.07 o 
   0   3  20       13.44       11.37      3.31 o 
   1   3  20        0.08       -0.20      2.51 o 
   2   3  20        4.41        7.02      3.10 o 
   3   3  20        9.37        9.31      3.35 o 
  -7   4  20       14.34       16.44      8.15 o 
  -6   4  20        0.17        0.85      2.66 o 
  -5   4  20        8.30       14.35      3.68 o 
  -4   4  20       11.79       11.04      3.41 o 
  -3   4  20        1.31        6.22      2.84 o 
  -2   4  20        0.44        0.75      2.61 o 
  -1   4  20        1.86        4.01      2.85 o 
   0   4  20        2.51        5.83      3.29 o 
   1   4  20       13.17       12.34      3.55 o 
   2   4  20        4.08        4.26      3.17 o 
   3   4  20       94.75      102.01      7.61 o 
  -6   5  20       22.67       22.48      4.38 o 
  -5   5  20       27.59       25.66      4.38 o 
  -4   5  20        2.34        3.33      2.83 o 
  -3   5  20       62.40       68.00      7.80 o 
  -2   5  20       10.48        9.80      4.31 o 
  -1   5  20       28.74       34.93      8.62 o 
   0   5  20        5.63        7.06      3.52 o 
   1   5  20        9.98        7.90      3.53 o 
   2   5  20       91.29       82.89      6.94 o 
  -5   6  20        0.25       -1.98      2.69 o 
  -4   6  20        4.44        4.15      3.30 o 
  -3   6  20        6.42        6.59      3.46 o 
  -2   6  20        0.15       -0.76      3.34 o 
  -1   6  20       47.30       56.28      7.26 o 
   0   6  20       13.57       13.29      5.14 o 
   1   6  20        1.58        5.65      3.73 o 
  -4   7  20       15.46       23.44      4.53 o 
  -3   7  20        1.20        2.17      3.21 o 
  -2   7  20        1.83        3.66      3.57 o 
  -1   7  20        2.38       -2.61      3.37 o 
   0   7  20       46.67       51.18      7.00 o 
  -7   0  21        5.25        2.45      3.56 o 
  -5   0  21       26.21       18.15      5.63 o 
  -3   0  21       94.57       76.27      9.08 o 
  -1   0  21       96.92      133.07     11.26 o 
   1   0  21       24.09       29.84      6.39 o 
   3   0  21       16.64       17.89      5.86 o 
  -7   1  21       20.42       27.76      4.59 o 
  -6   1  21        0.77        3.95      2.84 o 
  -5   1  21       15.79       20.26      4.20 o 
  -4   1  21       33.27       35.21      5.04 o 
  -3   1  21       31.07       30.60      4.55 o 
  -2   1  21        1.26        0.70      2.73 o 
  -1   1  21        1.50        7.71      3.02 o 
   0   1  21        0.03        0.81      2.65 o 
   1   1  21        5.02        2.29      2.66 o 
   2   1  21        0.53        0.41      2.49 o 
   3   1  21        1.28        5.06      3.10 o 
  -7   2  21        0.92        2.45      3.32 o 
  -6   2  21       26.69       37.90      5.84 o 
  -5   2  21       29.82       35.91      4.98 o 
  -4   2  21        0.50        1.86      2.95 o 
  -3   2  21       40.50       44.90      5.43 o 
  -2   2  21       15.71       17.19      3.72 o 
  -1   2  21       21.02       23.83      4.13 o 
   0   2  21        6.60        2.58      2.86 o 
   1   2  21        2.12        2.38      2.76 o 
   2   2  21       51.92       54.26      5.85 o 
   3   2  21       24.71       19.25      3.97 o 
  -7   3  21       15.27       17.32      4.71 o 
  -6   3  21       13.49       26.24      4.48 o 
  -5   3  21        0.26       -0.06      2.72 o 
  -4   3  21       79.92       78.58      7.69 o 
  -3   3  21        0.03        0.09      2.74 o 
  -2   3  21       17.27       16.47      3.67 o 
  -1   3  21        0.56       -1.19      2.32 o 
   0   3  21       37.73       42.96      5.27 o 
   1   3  21        1.83       -0.01      2.75 o 
   2   3  21        5.70        9.66      3.48 o 
  -6   4  21       24.14       30.74      4.93 o 
  -5   4  21        4.18        4.89      3.06 o 
  -4   4  21       18.60       20.62      4.03 o 
  -3   4  21        2.04        4.67      3.48 o 
  -2   4  21        5.07        4.11      3.63 o 
  -1   4  21        3.25        6.00      3.26 o 
   0   4  21       44.93       39.78      5.20 o 
   1   4  21       15.10       20.35      4.29 o 
   2   4  21       14.83       16.87      4.09 o 
  -5   5  21        0.50        3.26      3.03 o 
  -4   5  21       24.78       25.31      5.15 o 
  -3   5  21        0.39       -0.99      3.33 o 
  -2   5  21        8.60       11.20      4.21 o 
  -1   5  21       26.66       31.08      5.76 o 
   0   5  21        1.77        1.92      3.05 o 
   1   5  21        2.06        7.50      3.40 o 
  -4   6  21        6.25       11.07      3.79 o 
  -3   6  21       20.27       19.00      4.36 o 
  -2   6  21        4.22       10.61      4.28 o 
  -1   6  21       47.78       64.31      8.09 o 
   0   6  21       10.51       20.00      5.16 o 
  -6   0  22        0.85        3.14      4.34 o 
  -4   0  22       89.09       92.67     10.11 o 
  -2   0  22       11.82       10.88      4.84 o 
   0   0  22        0.02       -1.53      6.42 o 
   2   0  22        0.61        2.42      4.05 o 
  -6   1  22        1.77        4.30      3.36 o 
  -5   1  22       15.13       17.20      4.25 o 
  -4   1  22        2.89        7.48      3.48 o 
  -3   1  22        0.31        2.26      3.05 o 
  -2   1  22       43.64       48.29      5.62 o 
  -1   1  22        9.54       14.26      3.71 o 
   0   1  22        0.89        3.10      2.68 o 
   1   1  22       16.79       28.33      4.57 o 
   2   1  22       33.87       34.44      4.91 o 
  -6   2  22        1.34        4.57      3.71 o 
  -5   2  22        4.62        3.86      3.65 o 
  -4   2  22       10.99        7.37      3.43 o 
  -3   2  22       15.43       13.54      3.85 o 
  -2   2  22        6.95        8.97      3.29 o 
  -1   2  22        4.84        2.94      2.77 o 
   0   2  22       10.57       10.99      3.34 o 
   1   2  22       15.87       14.85      3.87 o 
   2   2  22        0.04        3.69      2.99 o 
  -6   3  22        0.01        1.41      3.03 o 
  -5   3  22       13.60       14.54      4.11 o 
  -4   3  22        2.09        3.10      4.56 o 
  -3   3  22       53.29       50.89      6.79 o 
  -2   3  22        4.97        1.90      2.73 o 
  -1   3  22       74.60       82.95      8.95 o 
   0   3  22        9.09       14.43      4.11 o 
   1   3  22        1.54        4.83      3.04 o 
  -5   4  22        1.47        0.78      2.97 o 
  -4   4  22        5.85        9.67      4.13 o 
  -3   4  22       25.58       28.23      5.43 o 
  -2   4  22       22.77       20.88      5.13 o 
  -1   4  22       34.55       35.41      5.16 o 
   0   4  22        0.19        2.57      3.20 o 
  -4   5  22        1.83        4.09      3.13 o 
  -3   5  22       32.29       31.96      5.85 o 
  -2   5  22       20.00       33.68      5.88 o 
  -1   5  22       26.99       27.83      5.47 o 
  -5   0  23       42.65       59.47      8.99 o 
  -3   0  23        4.42       13.12      5.31 o 
  -1   0  23       45.80       53.65      8.44 o 
   1   0  23        5.47        6.49      5.46 o 
  -5   1  23        8.97        9.82      3.84 o 
  -4   1  23       33.82       25.78      4.68 o 
  -3   1  23        0.17       -2.25      2.66 o 
  -2   1  23        1.51        6.18      3.08 o 
  -1   1  23        0.32        4.28      2.84 o 
   0   1  23       12.39       16.56      3.90 o 
  -5   2  23       65.75       68.61     11.19 o 
  -4   2  23        8.09        9.06      3.74 o 
  -3   2  23        7.88        4.34      3.35 o 
  -2   2  23       40.75       50.46      5.81 o 
  -1   2  23        0.82        6.00      2.92 o 
   0   2  23        7.63       13.99      3.76 o 
  -4   3  23       44.75       44.07      8.24 o 
  -3   3  23       26.99       37.64      6.17 o 
  -2   3  23       49.81       52.06      5.98 o 
  -1   3  23       12.22       14.39      3.84 o 
  -2   0  24       53.82       64.43      9.46 o 
  -3   1  24        5.29        9.50      3.56 o 
  -2   1  24        0.84        1.59      2.77 o 
                                                 
